# Supplementary material for: Integrated profiling of metaplastic breast cancer identifies putative master regulators of intratumoral heterogeneity
Source: NPJ Breast Cancer. 2025 Aug 11;11:89. doi: 10.1038/s41523-025-00807-x (PMC12340010; doi:10.1038/s41523-025-00807-x)
Supplement: Supplementary file 1 — Supplementary Tables [file 41523_2025_807_MOESM1_ESM.xlsx]

## Sheet: Supplementary Table 1
Supplementary Table 1. Cohort information
Case			Clinicopathology features						Metaplastic features								Approach	Visium ROIs	Methylation regions	IHC
	Year of collection	Site*	Patient Age	Tumour size (mm)	Grade	ER	PR	HER2	WHO type	Carcinoma	Squamous	Spindle	Chondroid	Rhabdoid	Osseous	Number of morpholgies				MAL2 Block	SPP1 Block	BGN Block	IBSP Block
Case 1/MP_167	2011	Cairns	30	43	3	1	0	1	1	1	1	1	0	0	1	4	Visium/IHC	VLP67_C&D (Block 1A)	NA	NA	1A,1B	NA	NA
Case 2/MP_010	1999	Nambour	89	57	3	0	0	0	1	1	1	0	1	0	1	4	Visium/IHC	VLP68_B, C&D (Block 1A)	NA	1A,1F	1A,1F	NA	1A, 1F
Case 3/MP_014	2003	PAH	43	28	3	0	0	0	1	1	0	1	1	1	0	4	Visium/methylation/IHC	VLP67_A&B (Block 1L)	NST& Chondroid	NA	1G,1L,1O	1G,1L,1O	NA
MP_8	2010	Cairns	53	60	3	0	1	0	1	1	1	1	1	1	0	5	Methylation/IHC	NA	Chondroid	E,F,G	E,F,G	F,G	NA
MP_81	2008	SNP	51	60	3	0	0	0	1	1	0	1	0	0	0	2	Methylation	NA	Spindle	NA	NA	NA	NA
MP_105	2009	SNP	64	42	3	0	0	0	5	0	0	1	0	0	0	1	Methylation	NA	Spindle	NA	NA	NA	NA
MP_62	2006	SNP	76	37	3	0	1	0	5	0	0	1	0	0	0	1	Methylation	NA	Spindle	NA	NA	NA	NA
MP_15	2009	PAH	16	26	3	0	0	0	1	0	0	1	1	0	0	2	Methylation	NA	Spindle	NA	NA	NA	NA
MP_87	2009	SNP	40	56	3	0	0	0	1	1	0	1	1	1	0	4	Methylation	NA	NST	NA	NA	NA	NA
MP_21	2004	PAH	82	26	3	0	0	0	1	1	1	0	1	0	0	3	Methylation	NA	NST	NA	NA	NA	NA
MP_18	2004	PAH	64	15	3	0	0	0	1	1	0	0	1	1	0	3	Methylation	NA	NST	NA	NA	NA	NA
MP_369	2009	Townsville	77	34	3	0	0	0	1	1	1	1	0	0	0	3	Methylation	NA	NST	NA	NA	NA	NA
MP_39	2011	RBWH	65	62	3	0	0	0	1	1	0	0	1	0	0	2	Methylation	NA	Chondroid	NA	NA	NA	NA
MP_31	2012	RBWH	69	25	3	0	0	0	1	1	1	0	0	0	0	2	Methylation/IHC	NA	Squamous	1F	NA	NA	NA
MP_38	2006	RBWH	NA	40	3	NA	NA	NA	4	0	1	0	0	0	0	1	Methylation	NA	Squamous	NA	NA	NA	NA
MP_354	2015	RBWH	58	48	3	0	0	0	4	0	1	0	0	0	0	1	Methylation/IHC	NA	Squamous	2O	NA	NA	NA
MP_5	2008	RBWH	41	30	3	0	0	0	1	0	1	1	0	0	0	2	Methylation/IHC	NA	Squamous	1H	NA	NA	NA
MP_95	2006	SNP	66	22	3	1	0	0	1	1	1	0	0	0	0	2	Methylation/IHC	NA	Squamous	1E	NA	NA	NA
MP_32	2011	RBWH	60	90	3	0	0	0	1	1	1	1	0	1	0	4	Methylation	NA	Squamous	NA	NA	NA	NA
MP_351	2013	PMCC	46	61	3	0	0	0	1	0	1	1	0	0	0	2	IHC	NA	NA	1S	NA	NA	NA
MP_16	2004	PAH	66	22	3	0	0	0	1	1	0	1	0	0	1	3	IHC	NA	NA	NA	1S	NA	1P,1S
MP_99	2007	SNP	92	25	3	0	0	0	1	0	0	1	1	0	1	3	IHC	NA	NA	NA	1K	NA	1K
MP_57	2009	SNP	82	19	3	0	0	0	1	1	1	1	0	0	1	4	IHC	NA	NA	NA	D	NA	D,E
MP_D0684	1989	QFU	65	20	3	0	0	0	1	1	0	1	1	0	0	3	IHC	NA	NA	NA	NA	E	NA
MP_154	2003	PAH	47	20	3	0	0	0	1	1	0	1	1	0	0	3	IHC	NA	NA	NA	NA	2E	NA
MP_39	2011	RBWH	65	62	3	0	0	0	1	1	0	0	1	0	0	2	IHC	NA	NA	NA	NA	1A	NA
MP_103	2011	SNP	50	25	3	0	0	0	1	1	0	1	1	0	0	3	IHC	NA	NA	NA	NA	1A	NA
MP_37	2012	RBWH	60	160	3	0	0	0	1	1	0	0	1	0	0	2	IHC	NA	NA	NA	NA	1H	NA
MP_359	unavailable	unavailable	NA	NA	3	0	0	NA	1	1	0	0	1	0	0	2	IHC	NA	NA	NA	NA	5E	NA
*
Brisbane	Princess Alexandra Hospital (PAH)
	Qld Follow up cohort (QFU)
	Royal Brisbane and Women's Hospital (RBWH)
	Sullivan Nicolaides Pathology (SNP)
Queensland	Cairns
	Nambour
	Townsville
Melbourne	Peter MacCallum Cancer Centre (PMCC)

## Sheet: Supplementary Table 2
Supplementary Table 2. DMRs for NST vs Squamous (p<0.01)
seqnames	start	end	width	strand	dmrNo	dmrP	dmrpRank	dmrChrom	dmrStart	dmrEnd	dmrSize	dmrCoreStart	dmrCoreEnd	dmrCoreSize	ensemblID	geneSymbol	betaAv_NST	betaAv_Squamous
chr3	158390180	158390854	675	*	7	6.12935e-20	1	3	158390180	158390854	675	158390329	158390821	493	ENST00000264265.3	LXN;GFM1	0.146396	0.377177
chr12	115131298	115135595	4298	*	2	5.85735e-19	2	12	115131298	115135595	4298	115132761	115135576	2816			0.458868	0.336607
chr8	1765275	1765678	404	*	13	9.99701e-18	3	8	1765275	1765678	404	1765296	1765477	182	ENST00000385091.1	MIR596	0.621805	0.177036
chr8	41167572	41171293	3722	*	14	9.99701e-18	3	8	41167572	41171293	3722	41167660	41170468	2809	ENST00000535263.1;ENST00000220772.3	SFRP1	0.426788	0.245231
chr5	87438385	87442941	4557	*	8	1.03697e-17	5	5	87438385	87442941	4557	87439429	87441918	2490			0.453848	0.259292
chr6	33288125	33288502	378	*	11	1.75066e-17	6	6	33288125	33288502	378	33288180	33288372	193	ENST00000477162.1;ENST00000266000.6	DAXX	0.538604	0.230204
chr14	29235901	29236044	144	*	3	5.62645e-17	7	14	29235901	29236044	144	29235904	29236034	131	ENST00000546560.1;ENST00000551395.1;ENST00000313071.4;ENST00000382535.3	FOXG1	0.145889	0.400675
chr7	96654497	96658723	4227	*	12	5.86327e-17	8	7	96654497	96658723	4227	96654548	96656936	2389	ENST00000493764.1;ENST00000222598.4	DLX5	0.480224	0.226673
chr17	41277297	41277494	198	*	4	1.51233e-16	9	17	41277297	41277494	198	41277364	41277428	65	ENST00000464237.1;ENST00000491747.2;ENST00000357654.3;ENST00000346315.3;ENST00000352993.3;ENST00000356906.3;ENST00000351666.3;ENST00000493795.1;ENST00000309486.4;ENST00000393691.2	BRCA1;NBR2	0.324805	0.141177
chr17	73641627	73645738	4112	*	5	4.53711e-15	10	17	73641627	73645738	4112	73641809	73643683	1875	ENST00000556126.1	LOC100130933;RECQL5	0.628581	0.431637
chr8	120684091	120686193	2103	*	15	8.86292e-13	11	8	120684091	120686193	2103	120684721	120685686	966	ENST00000427067.2		0.696073	0.473981
chr3	147121383	147125214	3832	*	6	5.19014e-12	12	3	147121383	147125214	3832	147121892	147125114	3223	ENST00000484399.1;ENST00000473123.1;ENST00000491672.1;ENST00000383075.3;ENST00000525172.2;ENST00000425731.3	ZIC4	0.484704	0.330516
chr6	29647348	29649900	2553	*	9	8.42269e-12	13	6	29647348	29649900	2553	29648225	29649024	800	ENST00000376883.1		0.514425	0.370689
chr6	31838072	31839053	982	*	10	5.63711e-09	14	6	31838072	31839053	982	31838402	31839025	624	ENST00000229729.6	SLC44A4	0.659216	0.492015
chr11	2919436	2922915	3480	*	1	1.1596e-07	15	11	2919436	2922915	3480	2919689	2922852	3164	ENST00000347936.2;ENST00000455942.2;ENST00000533594.1;ENST00000312221.5;ENST00000449793.2;ENST00000380574.1	SLC22A18AS;SLC22A18	0.394301	0.377181

## Sheet: Supplementary Table 3
Supplementary Table 3. DMRs for NST vs Spindle (p<0.01)
seqnames	start	end	width	strand	dmrNo	dmrP	dmrpRank	dmrChrom	dmrStart	dmrEnd	dmrSize	dmrCoreStart	dmrCoreEnd	dmrCoreSize	ensemblID	geneSymbol	betaAv_NST	betaAv_Spindle
chr11	1856681	1860792	4112	*	6	3.9801e-50	1	11	1856681	1860792	4112	1857442	1860235	2794	ENST00000483280.1;ENST00000436964.2;ENST00000535046.1;ENST00000381968.3;ENST00000381911.1;ENST00000381906.1;ENST00000252898.7;ENST00000381905.3	SYT8;TNNI2	0.36795	0.78559
chr20	57463134	57463835	702	*	26	3.42098e-28	2	20	57463134	57463835	702	57463265	57463787	523	ENST00000371098.2;ENST00000313949.7;ENST00000464624.1;ENST00000441270.1;ENST00000424434.1	GNAS	0.241644	0.534666
chr6	31275441	31276008	568	*	38	3.43524e-27	3	6	31275441	31276008	568	31275551	31275881	331			0.271236	0.675807
chr6	28601069	28603572	2504	*	33	5.51455e-27	4	6	28601069	28603572	2504	28601271	28603437	2167			0.192923	0.473691
chr14	101526663	101530439	3777	*	19	8.07574e-22	5	14	101526663	101530439	3777	101526670	101528579	1910	ENST00000385226.1;ENST00000362145.1	MIR496;MIR377	0.356641	0.672347
chr12	16758994	16760189	1196	*	13	3.71986e-20	6	12	16758994	16760189	1196	16759029	16760056	1028	ENST00000537304.1;ENST00000447609.1;ENST00000540445.1;ENST00000261169.6;ENST00000320122.6;ENST00000541295.1;ENST00000535535.1;ENST00000537568.1;ENST00000542544.1;ENST00000354662.1;ENST00000441439.2;ENST00000534946.1;ENST00000540848.1;ENST00000541846.1	LMO3	0.12324	0.242994
chr16	87861729	87867117	5389	*	20	1.83635e-19	7	16	87861729	87867117	5389	87863785	87866833	3049	ENST00000565644.1	SLC7A5	0.653614	0.831517
chr17	78160450	78162231	1782	*	21	1.93766e-19	8	17	78160450	78162231	1782	78161110	78161706	597	ENST00000392434.2;ENST00000309710.1;ENST00000573754.1	CARD14	0.191042	0.417182
chr7	134832634	134833427	794	*	60	2.75307e-18	9	7	134832634	134833427	794	134832671	134833166	496	ENST00000466307.1;ENST00000435976.2;ENST00000275767.2;ENST00000459937.1;ENST00000452718.1	TMEM140	0.0995575	0.366663
chr11	34534688	34535536	849	*	10	3.1939e-18	10	11	34534688	34535536	849	34535085	34535416	332	ENST00000532417.1;ENST00000257832.2;ENST00000429939.2	ELF5	0.179518	0.666473
chr6	28583957	28584176	220	*	32	1.54651e-17	11	6	28583957	28584176	220	28583971	28584155	185	ENST00000530247.1		0.413769	0.69227
chr6	32135060	32135496	437	*	51	1.95061e-17	12	6	32135060	32135496	437	32135061	32135396	336	ENST00000489721.1;ENST00000422437.1	EGFL8	0.472041	0.740886
chr6	168613523	168618251	4729	*	56	4.52298e-17	13	6	168613523	168618251	4729	168613889	168617491	3603			0.397797	0.619063
chr22	45608098	45609042	945	*	28	7.0714e-17	14	22	45608098	45609042	945	45608345	45608713	369	ENST00000251993.7;ENST00000391627.2	C22orf9	0.297571	0.150015
chr1	201979449	201980242	794	*	2	3.71926e-16	15	1	201979449	201980242	794	201979478	201979938	461	ENST00000419190.1;ENST00000359651.3;ENST00000367283.3;ENST00000495848.1;ENST00000504773.1;ENST00000367284.5;ENST00000310044.5	ELF3	0.110092	0.466421
chr19	6712308	6712649	342	*	22	4.87265e-16	16	19	6712308	6712649	342	6712321	6712593	273	ENST00000245907.4	C3	0.542266	0.786906
chr11	69930546	69932173	1628	*	12	1.5232e-15	17	11	69930546	69932173	1628	69931206	69931921	716	ENST00000316296.5;ENST00000530676.1;ENST00000398543.2;ENST00000546327.1	ANO1	0.516966	0.734924
chr13	78493559	78493722	164	*	16	1.77176e-15	18	13	78493559	78493722	164	78493561	78493712	152	ENST00000334286.5;ENST00000446573.1;ENST00000475537.1;ENST00000377211.4	EDNRB	0.112474	0.207392
chr6	29691940	29692281	342	*	35	2.04147e-15	19	6	29691940	29692281	342	29691981	29692281	301	ENST00000475996.1;ENST00000440587.2;ENST00000399258.3	HLA-F	0.198625	0.551138
chr6	32116839	32116996	158	*	49	6.72212e-15	20	6	32116839	32116996	158	32116841	32116994	154	ENST00000211413.5;ENST00000467780.1;ENST00000375152.2	PRRT1	0.423749	0.645034
chr6	31684728	31688839	4112	*	41	1.5128e-14	21	6	31684728	31688839	4112	31685430	31688702	3273	ENST00000495859.1	LY6G6D;LY6G6C	0.291683	0.494283
chr6	168384937	168389251	4315	*	55	2.18333e-14	22	6	168384937	168389251	4315	168386738	168388658	1921			0.384004	0.615444
chr6	32118287	32118462	176	*	50	2.35152e-14	23	6	32118287	32118462	176	32118295	32118457	163	ENST00000467780.1;ENST00000375150.2	PRRT1	0.466585	0.651516
chr22	50584867	50585756	890	*	29	3.77448e-14	24	22	50584867	50585756	890	50585197	50585427	231	ENST00000395852.1;ENST00000395843.1	MOV10L1	0.268157	0.537231
chr20	44509604	44510397	794	*	25	9.94643e-14	25	20	44509604	44510397	794	44509606	44510001	396	ENST00000372523.1;ENST00000372520.1	ZSWIM1	0.0637008	0.127214
chr1	939521	946643	7123	*	1	4.63404e-13	26	1	939521	946643	7123	940782	946099	5318			0.417558	0.437518
chr10	133767549	133772019	4471	*	4	8.55942e-13	27	10	133767549	133772019	4471	133767572	133770632	3061	ENST00000470416.1;ENST00000422256.2	PPP2R2D	0.572504	0.71665
chr6	30308464	30310934	2471	*	37	8.55942e-13	27	6	30308464	30310934	2471	30308712	30310118	1407	ENST00000449040.2;ENST00000412529.2;ENST00000376656.4;ENST00000396551.3	TRIM39	0.695962	0.785839
chr11	793842	797321	3480	*	5	1.57437e-12	29	11	793842	797321	3480	794433	796569	2137	ENST00000320230.5;ENST00000531214.1	SLC25A22	0.340831	0.484605
chr6	31853591	31855552	1962	*	47	1.158e-11	30	6	31853591	31855552	1962	31853631	31855498	1868	ENST00000480912.1;ENST00000395728.3	EHMT2	0.659388	0.725096
chr10	131566621	131568677	2057	*	3	1.42552e-11	31	10	131566621	131568677	2057	131566663	131568313	1651	ENST00000428273.1		0.63275	0.763474
chr6	31935240	31937436	2197	*	48	1.48048e-11	32	6	31935240	31937436	2197	31935801	31937394	1594	ENST00000375394.2	SKIV2L	0.648701	0.729831
chr7	2647746	2651975	4230	*	57	1.67094e-11	33	7	2647746	2651975	4230	2647927	2650132	2206	ENST00000404984.1;ENST00000402050.2	IQCE	0.59362	0.574752
chr11	2919436	2922915	3480	*	8	2.3289e-11	34	11	2919436	2922915	3480	2919689	2922852	3164	ENST00000347936.2;ENST00000455942.2;ENST00000533594.1;ENST00000312221.5;ENST00000449793.2;ENST00000380574.1	SLC22A18AS;SLC22A18	0.394301	0.509048
chr11	66034851	66035367	517	*	11	2.54324e-11	35	11	66034851	66035367	517	66034896	66035276	381	ENST00000394065.2;ENST00000394067.2;ENST00000417856.1;ENST00000316924.5;ENST00000311481.6;ENST00000527397.1;ENST00000314965.8;ENST00000394080.2;ENST00000394078.1;ENST00000533287.1	KLC2;RAB1B	0.253269	0.117914
chr12	122268133	122269766	1634	*	15	4.71262e-11	36	12	122268133	122269766	1634	122268197	122269675	1479	ENST00000542440.1;ENST00000267197.5	SETD1B	0.664862	0.780761
chr7	129412456	129416177	3722	*	59	4.84831e-11	37	7	129412456	129416177	3722	129414317	129415994	1678	ENST00000362288.1;ENST00000384958.1	MIR96;MIR183	0.501821	0.659579
chr19	44668930	44669750	821	*	23	1.56368e-10	38	19	44668930	44669750	821	44668989	44669612	624	ENST00000300823.5;ENST00000413984.1;ENST00000454662.1	ZNF226	0.0676958	0.119701
chr6	31845577	31849688	4112	*	46	7.09948e-10	39	6	31845577	31849688	4112	31845672	31849272	3601	ENST00000465707.1;ENST00000544672.1;ENST00000229729.6;ENST00000375562.4;ENST00000395728.3;ENST00000442298.2;ENST00000480912.1	SLC44A4;EHMT2	0.526102	0.741421
chr6	33263222	33264872	1651	*	53	2.08541e-09	40	6	33263222	33264872	1651	33263262	33264844	1583	ENST00000466866.1;ENST00000497454.1;ENST00000421215.2;ENST00000444031.2;ENST00000463584.1	RGL2	0.622402	0.682835
chr6	28827085	28831534	4450	*	34	4.11146e-09	41	6	28827085	28831534	4450	28828946	28831393	2448	ENST00000440244.1		0.474518	0.558
chr6	31733559	31734243	685	*	42	8.27209e-09	42	6	31733559	31734243	685	31733619	31734232	614	ENST00000419679.1;ENST00000375686.3;ENST00000467576.1;ENST00000375688.4	C6orf27	0.419294	0.57922
chr12	115131298	115135595	4298	*	14	1.30973e-08	43	12	115131298	115135595	4298	115132761	115135576	2816			0.458868	0.595748
chr6	28555379	28559100	3722	*	31	3.81081e-08	44	6	28555379	28559100	3722	28555561	28558113	2553	ENST00000452236.2;ENST00000499525.1;ENST00000530247.1	SCAND3	0.223612	0.334108
chr6	31539717	31544003	4287	*	39	5.48056e-08	45	6	31539717	31544003	4287	31539973	31543686	3714	ENST00000454783.1;ENST00000418386.2;ENST00000436827.2;ENST00000449264.2	LTA;TNF	0.424484	0.551508
chr6	32166076	32167498	1423	*	52	6.58279e-08	46	6	32166076	32167498	1423	32166274	32166839	566	ENST00000443903.2	NOTCH4	0.62518	0.757318
chr20	30405521	30409109	3589	*	24	8.30619e-07	47	20	30405521	30409109	3589	30406582	30407388	807	ENST00000375994.2;ENST00000375985.4	MYLK2	0.434329	0.648949
chr6	31838394	31839053	660	*	45	2.39567e-06	48	6	31838394	31839053	660	31838402	31839025	624	ENST00000229729.6	SLC44A4	0.659216	0.587438
chr22	24822622	24826101	3480	*	27	2.94403e-06	49	22	24822622	24826101	3480	24822802	24824362	1561	ENST00000541988.1;ENST00000337539.6;ENST00000358654.2	ADORA2A	0.488529	0.646402
chr13	99098530	99103816	5287	*	17	3.99414e-06	50	13	99098530	99103816	5287	99100506	99101761	1256	ENST00000376586.2;ENST00000319562.6	FARP1	0.537679	0.735434
chr6	31746611	31747382	772	*	43	4.1785e-06	51	6	31746611	31747382	772	31746795	31747269	475	ENST00000364685.1;ENST00000375663.3	VARS	0.633046	0.710474
chr11	2925187	2926655	1469	*	9	5.09969e-06	52	11	2925187	2926655	1469	2925439	2926422	984	ENST00000455942.2;ENST00000533594.1	SLC22A18;SLC22A18AS	0.366286	0.455785
chr11	2318591	2322702	4112	*	7	1.93542e-05	53	11	2318591	2322702	4112	2320647	2322674	2028	ENST00000381153.3;ENST00000456145.2;ENST00000470369.1;ENST00000182290.4;ENST00000483227.1;ENST00000381121.3;ENST00000451520.2;ENST00000381117.1	C11orf21;TSPAN32	0.355944	0.534618
chr6	33280219	33280560	342	*	54	2.13806e-05	54	6	33280219	33280560	342	33280228	33280518	291		TAPBP	0.0604926	0.160304
chr6	31600426	31600812	387	*	40	3.75621e-05	55	6	31600426	31600812	387	31600450	31600734	285		BAT2	0.557786	0.782776
chr7	100727672	100731151	3480	*	58	5.30253e-05	56	7	100727672	100731151	3480	100727888	100731077	3190	ENST00000306085.6	TRIM56	0.236926	0.349157
chr13	114880888	114882215	1328	*	18	5.50762e-05	57	13	114880888	114882215	1328	114880889	114881968	1080		RASA3	0.448896	0.61492
chr6	31762384	31762725	342	*	44	0.000123432	58	6	31762384	31762725	342	31762409	31762723	315	ENST00000444930.2	VARS	0.0667656	0.114527
chr6	30166093	30167302	1210	*	36	0.000184795	59	6	30166093	30167302	1210	30166132	30166906	775	ENST00000437089.1;ENST00000487829.1;ENST00000454678.2;ENST00000453195.1	TRIM26	0.643386	0.798449
chr4	89618693	89619565	873	*	30	0.0016554	60	4	89618693	89619565	873	89618861	89619549	689	ENST00000323061.5;ENST00000539293.1	NAP1L5;HERC3	0.331748	0.62741

## Sheet: Supplementary Table 4
Supplementary Table 4. DMRs for NST vs Chondroid (p<0.01)
seqnames	start	end	width	strand	dmrNo	dmrP	dmrpRank	dmrChrom	dmrStart	dmrEnd	dmrSize	dmrCoreStart	dmrCoreEnd	dmrCoreSize	ensemblID	geneSymbol	betaAv_Chondroid	betaAv_NST
chr6	28601069	28602992	1924	*	50	1.69862e-61	1	6	28601069	28602992	1924	28601271	28602970	1700			0.701504	0.223108
chr11	66034851	66035367	517	*	14	1.02732e-31	2	11	66034851	66035367	517	66034896	66035276	381	ENST00000394065.2;ENST00000394067.2;ENST00000417856.1;ENST00000316924.5;ENST00000311481.6;ENST00000527397.1;ENST00000314965.8;ENST00000394080.2;ENST00000394078.1;ENST00000533287.1	KLC2;RAB1B	0.0720264	0.253269
chr6	31539717	31544003	4287	*	71	3.04947e-29	3	6	31539717	31544003	4287	31539973	31543686	3714	ENST00000454783.1;ENST00000418386.2;ENST00000436827.2;ENST00000449264.2	LTA;TNF	0.545736	0.424484
chr11	6518180	6518973	794	*	12	6.85004e-23	4	11	6518180	6518973	794	6518287	6518907	621	ENST00000254579.6;ENST00000354685.3;ENST00000527990.2	DNHD1	0.818943	0.430754
chr11	1856681	1860792	4112	*	8	1.08071e-21	5	11	1856681	1860792	4112	1857442	1860235	2794	ENST00000483280.1;ENST00000436964.2;ENST00000535046.1;ENST00000381968.3;ENST00000381911.1;ENST00000381906.1;ENST00000252898.7;ENST00000381905.3	SYT8;TNNI2	0.741826	0.36795
chr6	168613523	168618251	4729	*	112	2.82682e-21	6	6	168613523	168618251	4729	168613889	168617491	3603			0.687849	0.397797
chr22	45608098	45609042	945	*	42	9.82436e-21	7	22	45608098	45609042	945	45608345	45608713	369	ENST00000251993.7;ENST00000391627.2	C22orf9	0.119831	0.297571
chr17	79222714	79226825	4112	*	34	2.08468e-20	8	17	79222714	79226825	4112	79224065	79225974	1910	ENST00000374759.3	SLC38A10	0.481092	0.614237
chr6	133562453	133562534	82	*	109	3.89958e-19	9	6	133562453	133562534	82	133562461	133562494	34	ENST00000531901.1;ENST00000525849.1;ENST00000452339.2;ENST00000430974.2;ENST00000355167.3;ENST00000441015.1;ENST00000355286.6	EYA4	0.0957907	0.20385
chr6	32118287	32118462	176	*	92	7.873e-19	10	6	32118287	32118462	176	32118295	32118457	163	ENST00000467780.1;ENST00000375150.2	PRRT1	0.78993	0.466585
chr3	47324521	47324576	56	*	43	1.92241e-18	11	3	47324521	47324576	56	47324522	47324572	51	ENST00000265529.3;ENST00000425452.1;ENST00000425853.1;ENST00000452770.2;ENST00000352910.4;ENST00000335044.2;ENST00000232766.5;ENST00000455924.2;ENST00000483201.1;ENST00000432493.1	KIF9;KLHL18	0.0704198	0.222963
chr6	31845577	31849688	4112	*	79	9.84741e-18	12	6	31845577	31849688	4112	31845672	31849272	3601	ENST00000465707.1;ENST00000544672.1;ENST00000229729.6;ENST00000375562.4;ENST00000395728.3;ENST00000442298.2;ENST00000480912.1	SLC44A4;EHMT2	0.753676	0.526102
chr1	231153393	231157504	4112	*	5	1.41206e-17	13	1	231153393	231157504	4112	231155449	231156359	911	ENST00000366654.4;ENST00000494111.1;ENST00000408363.1	FAM89A;MIR1182	0.830686	0.500529
chr6	30296597	30298286	1690	*	57	1.41206e-17	13	6	30296597	30298286	1690	30297257	30297627	371	ENST00000412529.2;ENST00000513556.1;ENST00000449040.2	TRIM39	0.858233	0.690036
chr4	89618693	89619697	1005	*	46	1.7613e-17	15	4	89618693	89619697	1005	89618861	89619573	713	ENST00000323061.5;ENST00000539293.1	NAP1L5;HERC3	0.651317	0.340312
chr6	30632996	30633787	792	*	63	2.45464e-17	16	6	30632996	30633787	792	30633326	30633458	133		DHX16	0.877402	0.665688
chr16	87862770	87867117	4348	*	28	9.2046e-17	17	16	87862770	87867117	4348	87863785	87866833	3049	ENST00000565644.1	SLC7A5	0.858861	0.653614
chr6	32800099	32800920	822	*	98	1.41898e-16	18	6	32800099	32800920	822	32800429	32800591	163	ENST00000485701.1;ENST00000452392.2	TAP2	0.815402	0.592943
chr2	178937374	178937715	342	*	39	1.70294e-16	19	2	178937374	178937715	342	178937477	178937706	230	ENST00000286063.5;ENST00000431253.2	PDE11A	0.0620049	0.175015
chr16	89293038	89297149	4112	*	29	2.17018e-16	20	16	89293038	89297149	4112	89293993	89297025	3033	ENST00000563182.1;ENST00000378337.4;ENST00000306502.6;ENST00000433976.2	ZNF778	0.865582	0.592752
chr17	73752983	73754616	1634	*	32	2.17018e-16	20	17	73752983	73754616	1634	73753034	73754560	1527	ENST00000450894.2;ENST00000339591.3;ENST00000225614.1;ENST00000437911.1	ITGB4;GALK1	0.874935	0.70318
chr5	175952527	175957980	5454	*	47	2.17018e-16	20	5	175952527	175957980	5454	175954583	175957615	3033	ENST00000274811.4	RNF44	0.62278	0.600584
chr6	28583957	28584176	220	*	49	2.17018e-16	20	6	28583957	28584176	220	28583971	28584155	185	ENST00000530247.1		0.745646	0.413769
chr6	31852279	31856658	4380	*	80	2.17018e-16	20	6	31852279	31856658	4380	31852301	31856617	4317	ENST00000480912.1;ENST00000395728.3	EHMT2	0.834345	0.660302
chr6	33217121	33217398	278	*	103	2.74412e-16	25	6	33217121	33217398	278	33217142	33217381	240	ENST00000422366.1;ENST00000427196.1;ENST00000442228.1;ENST00000450514.1		0.0622602	0.115109
chr6	31935240	31938129	2890	*	82	2.91681e-16	26	6	31935240	31938129	2890	31935801	31937973	2173	ENST00000375394.2;ENST00000478221.1;ENST00000337523.5	SKIV2L;STK19;DOM3Z	0.791641	0.643979
chr6	30884255	30886226	1972	*	68	6.2647e-16	27	6	30884255	30886226	1972	30884683	30886161	1479	ENST00000413959.2;ENST00000542001.1;ENST00000476162.1	VARS2	0.784683	0.67607
chr6	32055359	32055534	176	*	88	7.13546e-16	28	6	32055359	32055534	176	32055370	32055534	165		TNXB	0.0560797	0.168805
chr6	32120791	32120966	176	*	93	7.99106e-16	29	6	32120791	32120966	176	32120826	32120907	82	ENST00000361568.2;ENST00000395523.1;ENST00000375150.2;ENST00000211413.5;ENST00000375152.2;ENST00000324816.6;ENST00000437001.2;ENST00000375137.2;ENST00000375143.2;ENST00000493548.1;ENST00000422437.1	PPT2;PRRT1	0.0685275	0.457877
chr17	38510706	38514817	4112	*	31	1.16071e-15	30	17	38510706	38514817	4112	38511592	38512762	1171	ENST00000319149.8;ENST00000394086.3;ENST00000425707.2;ENST00000254066.4	RARA	0.734416	0.442919
chr6	32116839	32116996	158	*	91	2.07513e-15	31	6	32116839	32116996	158	32116841	32116994	154	ENST00000211413.5;ENST00000467780.1;ENST00000375152.2	PRRT1	0.759431	0.423749
chr17	75315089	75316264	1176	*	33	1.26929e-14	32	17	75315089	75316264	1176	75315108	75316233	1126	ENST00000329047.8;ENST00000397613.4;ENST00000449803.2	SEPT9	0.0938721	0.184102
chr6	29521599	29521790	192	*	53	3.50183e-14	33	6	29521599	29521790	192	29521602	29521788	187			0.744379	0.308319
chr1	943555	947276	3722	*	1	4.58619e-14	34	1	943555	947276	3722	943647	947210	3564			0.574041	0.462757
chr6	31869460	31869640	181	*	81	7.11023e-14	35	6	31869460	31869640	181	31869518	31869588	71	ENST00000375527.2;ENST00000469372.1;ENST00000432397.2	ZBTB12	0.0392121	0.106093
chr6	30482960	30485305	2346	*	60	1.3703e-13	36	6	30482960	30485305	2346	30483837	30484429	593	ENST00000415195.1		0.0396966	0.0902134
chr16	81741531	81746609	5079	*	25	3.45426e-13	37	16	81741531	81746609	5079	81743587	81744554	968	ENST00000398040.4;ENST00000542097.1;ENST00000537098.2	CMIP	0.678128	0.52573
chr10	131563257	131568677	5421	*	6	3.90421e-13	38	10	131563257	131568677	5421	131565313	131568313	3001	ENST00000306010.7;ENST00000428273.1	MGMT	0.800984	0.633288
chr6	30039353	30039694	342	*	55	5.16392e-13	39	6	30039353	30039694	342	30039380	30039524	145	ENST00000376751.3	RNF39	0.882358	0.614294
chr19	36001288	36001947	660	*	38	5.76746e-13	40	19	36001288	36001947	660	36001349	36001897	549	ENST00000414866.2;ENST00000402589.2;ENST00000458071.1;ENST00000462721.1	DMKN	0.0765316	0.16066
chr7	96654497	96658218	3722	*	114	5.76746e-13	40	7	96654497	96658218	3722	96654548	96656936	2389	ENST00000493764.1;ENST00000222598.4	DLX5	0.357843	0.480224
chr11	65404020	65407993	3974	*	13	6.96623e-13	42	11	65404020	65407993	3974	65404459	65407734	3276	ENST00000355703.3;ENST00000534313.1;ENST00000527525.1;ENST00000394224.3;ENST00000394227.3	SIPA1;PCNXL3	0.217602	0.319426
chr8	142189399	142190135	737	*	119	7.56592e-13	43	8	142189399	142190135	737	142189535	142190095	561	ENST00000518806.1	DENND3	0.830634	0.715175
chr1	25257459	25257716	258	*	2	1.11914e-12	44	1	25257459	25257716	258	25257505	25257629	125	ENST00000308873.6;ENST00000428150.2	RUNX3	0.15103	0.528713
chr6	32135060	32135566	507	*	94	2.29038e-12	45	6	32135060	32135566	507	32135061	32135396	336	ENST00000489721.1;ENST00000422437.1	EGFL8	0.656322	0.472041
chr7	2647746	2651975	4230	*	113	2.93611e-12	46	7	2647746	2651975	4230	2647927	2650132	2206	ENST00000404984.1;ENST00000402050.2	IQCE	0.625013	0.59362
chr2	241370483	241374204	3722	*	40	3.19503e-12	47	2	241370483	241374204	3722	241371545	241374174	2630	ENST00000264039.2	GPC1	0.209181	0.42773
chr14	29235901	29236044	144	*	18	3.19614e-12	48	14	29235901	29236044	144	29235904	29236034	131	ENST00000546560.1;ENST00000551395.1;ENST00000313071.4;ENST00000382535.3	FOXG1	0.0272725	0.145889
chr6	33281410	33281623	214	*	106	3.49017e-12	49	6	33281410	33281623	214	33281449	33281576	128		TAPBP	0.0535671	0.0959326
chr20	57463846	57464052	207	*	41	4.82176e-12	50	20	57463846	57464052	207	57463900	57464002	103	ENST00000424434.1;ENST00000441270.1;ENST00000371098.2;ENST00000313949.7;ENST00000464624.1	GNAS	0.0426329	0.208305
chr11	118436615	118436794	180	*	16	7.13338e-12	51	11	118436615	118436794	180	118436660	118436778	119	ENST00000264020.2;ENST00000264021.3;ENST00000530872.1;ENST00000527868.1	C11orf60	0.040336	0.0871478
chr6	33262683	33264872	2190	*	104	1.34559e-11	52	6	33262683	33264872	2190	33262775	33264844	2070	ENST00000466866.1;ENST00000497454.1;ENST00000421215.2;ENST00000444031.2;ENST00000463584.1	RGL2	0.728387	0.605769
chr6	33131085	33134334	3250	*	101	1.6631e-11	53	6	33131085	33134334	3250	33131222	33134078	2857	ENST00000374708.4;ENST00000395196.1;ENST00000477772.1	COL11A2	0.699588	0.463444
chr8	1765275	1765678	404	*	117	1.8191e-11	54	8	1765275	1765678	404	1765296	1765477	182	ENST00000385091.1	MIR596	0.14864	0.621805
chr6	32043444	32045155	1712	*	85	1.82383e-11	55	6	32043444	32045155	1712	32043561	32044959	1399		TNXB	0.302449	0.461533
chr15	41058071	41061792	3722	*	20	2.36525e-11	56	15	41058071	41061792	3722	41059627	41061527	1901	ENST00000559932.1;ENST00000559445.1;ENST00000260447.4;ENST00000558670.1;ENST00000558727.1;ENST00000344320.6	GCHFR;DNAJC17;C15orf62	0.546674	0.428456
chr6	30166093	30167302	1210	*	56	2.46555e-11	57	6	30166093	30167302	1210	30166132	30166906	775	ENST00000437089.1;ENST00000487829.1;ENST00000454678.2;ENST00000453195.1	TRIM26	0.832503	0.643386
chr6	31103281	31107766	4486	*	69	5.38642e-11	58	6	31103281	31107766	4486	31105337	31107663	2327	ENST00000481450.2;ENST00000547221.1;ENST00000259845.4	PSORS1C1;PSORS1C2	0.313364	0.176737
chr16	87632102	87635823	3722	*	26	1.12317e-10	59	16	87632102	87635823	3722	87633337	87635798	2462	ENST00000301008.5;ENST00000284262.2	JPH3	0.135905	0.17542
chr6	30566476	30571160	4685	*	62	4.50574e-10	60	6	30566476	30571160	4685	30567633	30570163	2531	ENST00000376511.2	PPP1R10	0.782163	0.720867
chr6	26014947	26018668	3722	*	48	6.22698e-10	61	6	26014947	26018668	3722	26016674	26018602	1929	ENST00000244573.3	HIST1H1A	0.287669	0.385279
chr3	50375379	50375632	254	*	44	6.60165e-10	62	3	50375379	50375632	254	50375459	50375553	95	ENST00000395126.3;ENST00000488024.1;ENST00000327761.3;ENST00000357043.2	RASSF1	0.0629499	0.135803
chr7	100881021	100885132	4112	*	115	8.35363e-10	63	7	100881021	100885132	4112	100881286	100884094	2809	ENST00000401528.1;ENST00000308344.5;ENST00000433422.1;ENST00000482199.1;ENST00000474120.1;ENST00000442303.1;ENST00000223136.4	CLDN15;FIS1	0.721787	0.571767
chr15	75115965	75120076	4112	*	21	1.0122e-09	64	15	75115965	75120076	4112	75117069	75119018	1950	ENST00000488000.2;ENST00000564823.1;ENST00000395018.4;ENST00000379709.3;ENST00000309664.5	LMAN1L;CPLX3	0.207261	0.279274
chr15	26109211	26112932	3722	*	19	1.42255e-09	65	15	26109211	26112932	3722	26109215	26111072	1858	ENST00000356865.6;ENST00000557558.1	ATP10A	0.641461	0.609594
chr6	30698376	30699234	859	*	64	2.51693e-09	66	6	30698376	30699234	859	30698584	30698987	404	ENST00000376389.3	FLOT1	0.132842	0.237303
chr6	31596253	31598120	1868	*	72	2.58971e-09	67	6	31596253	31598120	1868	31596847	31597532	686	ENST00000376010.5;ENST00000435052.2	BAT2	0.765256	0.591719
chr6	32048694	32050515	1822	*	86	3.001e-09	68	6	32048694	32050515	1822	32049177	32050348	1172	ENST00000375244.3	TNXB	0.561665	0.448301
chr6	31827044	31828946	1903	*	77	9.09661e-09	69	6	31827044	31828946	1903	31827122	31828747	1626	ENST00000375631.4	NEU1	0.868546	0.769261
chr6	32807852	32809505	1654	*	99	1.88643e-08	70	6	32807852	32809505	1654	32808504	32809475	972	ENST00000395339.3	PSMB8	0.781505	0.735133
chr1	39491698	39492589	892	*	3	2.03793e-08	71	1	39491698	39492589	892	39491882	39492570	689	ENST00000372969.3	NDUFS5	0.0418266	0.0801894
chr11	3187346	3191067	3722	*	11	2.03793e-08	71	11	3187346	3191067	3722	3187362	3190638	3277	ENST00000389989.3;ENST00000348039.5;ENST00000263650.7	OSBPL5	0.540262	0.55476
chr6	30865692	30869803	4112	*	66	3.1464e-08	73	6	30865692	30869803	4112	30865889	30867748	1860	ENST00000446312.1;ENST00000451954.2;ENST00000361741.4;ENST00000376575.3;ENST00000376568.3;ENST00000324771.8;ENST00000454612.2	DDR1	0.892018	0.728937
chr6	33176296	33176595	300	*	102	4.70176e-08	74	6	33176296	33176595	300	33176342	33176588	247	ENST00000478431.1;ENST00000374656.4	RING1	0.0931165	0.193352
chr8	144778716	144780035	1320	*	120	7.07853e-08	75	8	144778716	144780035	1320	144778750	144779958	1209	ENST00000531565.1	BREA2	0.792053	0.62196
chr6	31129020	31131332	2313	*	70	9.99624e-08	76	6	31129020	31131332	2313	31129358	31130548	1191	ENST00000496421.1;ENST00000259915.7;ENST00000376257.3	TCF19	0.840325	0.620984
chr11	2318591	2322702	4112	*	9	1.43577e-07	77	11	2318591	2322702	4112	2320647	2322674	2028	ENST00000381153.3;ENST00000456145.2;ENST00000470369.1;ENST00000182290.4;ENST00000483227.1;ENST00000381121.3;ENST00000451520.2;ENST00000381117.1	C11orf21;TSPAN32	0.411764	0.355944
chr6	30877739	30880174	2436	*	67	2.07976e-07	78	6	30877739	30880174	2436	30877746	30880155	2410	ENST00000259895.4;ENST00000539324.1	GTF2H4	0.770646	0.715965
chr7	129412456	129416177	3722	*	116	2.69887e-07	79	7	129412456	129416177	3722	129414317	129415994	1678	ENST00000362288.1;ENST00000384958.1	MIR96;MIR183	0.655444	0.501821
chr6	31832631	31834045	1415	*	78	4.05003e-07	80	6	31832631	31834045	1415	31832850	31834032	1183	ENST00000229729.6	SLC44A4	0.795126	0.630006
chr6	30519745	30521648	1904	*	61	4.52107e-07	81	6	30519745	30521648	1904	30519942	30521184	1243	ENST00000376621.3	GNL1	0.804099	0.685714
chr6	30308464	30310934	2471	*	58	4.62285e-07	82	6	30308464	30310934	2471	30308712	30310118	1407	ENST00000449040.2;ENST00000412529.2;ENST00000376656.4;ENST00000396551.3	TRIM39	0.865929	0.695962
chr15	79298054	79299020	967	*	22	5.33969e-07	83	15	79298054	79299020	967	79298234	79298691	458	ENST00000560334.1;ENST00000394745.3	RASGRF1	0.800716	0.603607
chr6	31733289	31734730	1442	*	74	7.05784e-07	84	6	31733289	31734730	1442	31733619	31734458	840	ENST00000419679.1;ENST00000375686.3;ENST00000467576.1;ENST00000375688.4	C6orf27	0.722911	0.434602
chr6	32146887	32150998	4112	*	95	7.57119e-07	85	6	32146887	32150998	4112	32147440	32150739	3300	ENST00000487940.1;ENST00000375094.3;ENST00000375067.3;ENST00000375055.2;ENST00000438221.2;ENST00000375065.5;ENST00000375059.4	RNF5;RNF5P1;AGER	0.753988	0.640619
chr16	77230956	77235382	4427	*	24	1.18234e-06	86	16	77230956	77235382	4427	77232522	77233353	832	ENST00000378644.4;ENST00000439557.2;ENST00000545553.1;ENST00000248248.3	SYCE1L;MON1B	0.824456	0.700377
chr6	31940521	31940862	342	*	83	1.25615e-06	87	6	31940521	31940862	342	31940522	31940855	334	ENST00000375356.3;ENST00000478221.1;ENST00000375349.3;ENST00000337523.5;ENST00000375331.2	STK19;DOM3Z	0.0519187	0.0975583
chr16	89980558	89984478	3921	*	30	1.83779e-06	88	16	89980558	89984478	3921	89981752	89984268	2517	ENST00000555427.1;ENST00000555147.1;ENST00000556922.1	MC1R	0.548452	0.444274
chr19	34175090	34175450	361	*	36	2.19348e-06	89	19	34175090	34175450	361	34175117	34175374	258	ENST00000262622.3;ENST00000434302.1;ENST00000438847.1	CHST8	0.0641292	0.0980681
chr11	2919436	2922915	3480	*	10	2.38197e-06	90	11	2919436	2922915	3480	2919689	2922852	3164	ENST00000347936.2;ENST00000455942.2;ENST00000533594.1;ENST00000312221.5;ENST00000449793.2;ENST00000380574.1	SLC22A18AS;SLC22A18	0.488365	0.394301
chr16	87728462	87733637	5176	*	27	4.04643e-06	91	16	87728462	87733637	5176	87730147	87733503	3357	ENST00000538868.1;ENST00000563609.1;ENST00000284262.2;ENST00000446344.1	JPH3;LOC100129637	0.755418	0.570104
chr6	168384937	168389251	4315	*	111	4.508e-06	92	6	168384937	168389251	4315	168386738	168388658	1921			0.688459	0.384004
chr12	115131298	115135595	4298	*	17	6.41509e-06	93	12	115131298	115135595	4298	115132761	115135576	2816			0.556602	0.458868
chr6	32094255	32096420	2166	*	90	7.67659e-06	94	6	32094255	32096420	2166	32094915	32096359	1445	ENST00000468502.1;ENST00000375203.3;ENST00000375192.2;ENST00000375201.4	ATF6B	0.0747023	0.114469
chr6	30313033	30313208	176	*	59	1.0496e-05	95	6	30313033	30313208	176	30313035	30313188	154	ENST00000466327.1;ENST00000428040.2;ENST00000412529.2	RPP21	0.0436911	0.110196
chr6	28868869	28873790	4922	*	52	1.50237e-05	96	6	28868869	28873790	4922	28870925	28872654	1730	ENST00000377199.3;ENST00000377194.3	TRIM27	0.821635	0.69444
chr6	32051784	32053103	1320	*	87	1.74041e-05	97	6	32051784	32053103	1320	32051999	32053100	1102		TNXB	0.725609	0.515472
chr6	29647348	29649900	2553	*	54	2.14954e-05	98	6	29647348	29649900	2553	29648225	29649024	800	ENST00000376883.1		0.685251	0.514425
chr11	390062	393783	3722	*	7	2.56343e-05	99	11	390062	393783	3722	391037	393648	2612	ENST00000331563.2	PKP3	0.611088	0.409577
chr19	35628366	35632094	3729	*	37	2.56343e-05	99	19	35628366	35632094	3729	35629022	35630474	1453	ENST00000351325.3;ENST00000455515.1;ENST00000493050.1	FXYD1	0.359061	0.440774
chr3	197399078	197403913	4836	*	45	2.56343e-05	99	3	197399078	197403913	4836	197401134	197402153	1020	ENST00000273582.5;ENST00000401223.1	KIAA0226;MIR922	0.762506	0.608381
chr6	28827085	28831534	4450	*	51	2.56343e-05	99	6	28827085	28831534	4450	28828946	28831393	2448	ENST00000440244.1		0.529447	0.474518
chr6	32086425	32087409	985	*	89	2.56343e-05	99	6	32086425	32087409	985	32086425	32087080	656	ENST00000375203.3	ATF6B	0.0902936	0.15452
chr6	31759146	31760493	1348	*	76	2.98889e-05	104	6	31759146	31760493	1348	31759486	31760426	941	ENST00000375663.3;ENST00000444930.2	VARS	0.790113	0.671827
chr6	33373318	33375297	1980	*	107	3.06001e-05	105	6	33373318	33375297	1980	33373978	33374638	661	ENST00000428849.2	KIFC1	0.891646	0.787693
chr19	15558336	15562053	3718	*	35	3.29224e-05	106	19	15558336	15562053	3718	15558827	15561930	3104	ENST00000410485.1;ENST00000263381.5	WIZ;MIR1470	0.157687	0.268084
chr11	69930602	69932173	1572	*	15	3.60035e-05	107	11	69930602	69932173	1572	69931206	69931921	716	ENST00000316296.5;ENST00000530676.1;ENST00000398543.2;ENST00000546327.1	ANO1	0.690956	0.516966
chr6	32013970	32014629	660	*	84	4.9938e-05	108	6	32013970	32014629	660	32013974	32014605	632	ENST00000451343.1	TNXB	0.184382	0.356102
chr6	32975815	32976188	374	*	100	6.7696e-05	109	6	32975815	32976188	374	32975850	32976131	282	ENST00000432150.1;ENST00000495532.1;ENST00000229829.5;ENST00000450833.2	HLA-DOA	0.847046	0.627066
chr6	32166076	32167498	1423	*	96	7.62066e-05	110	6	32166076	32167498	1423	32166274	32166839	566	ENST00000443903.2	NOTCH4	0.819055	0.62518
chr6	31746611	31747762	1152	*	75	0.000131887	111	6	31746611	31747762	1152	31746795	31747433	639	ENST00000364685.1;ENST00000375663.3	VARS	0.745415	0.638813
chr1	46663926	46664778	853	*	4	0.000158552	112	1	46663926	46664778	853	46663971	46664598	628	ENST00000535522.1;ENST00000371986.3;ENST00000371984.3;ENST00000396420.3;ENST00000371992.1	POMGNT1	0.0324017	0.0791454
chr6	32793821	32797932	4112	*	97	0.000224138	113	6	32793821	32797932	4112	32794046	32797830	3785	ENST00000374897.2;ENST00000452392.2	TAP2	0.605359	0.624472
chr6	33267418	33268001	584	*	105	0.00026572	114	6	33267418	33268001	584	33267469	33267996	528	ENST00000444031.2;ENST00000466866.1;ENST00000497454.1;ENST00000421215.2;ENST00000434618.2	RGL2;TAPBP	0.0599214	0.0920265
chr6	30859525	30860465	941	*	65	0.00028638	115	6	30859525	30860465	941	30859697	30860300	604	ENST00000508472.1;ENST00000361741.4;ENST00000451954.2;ENST00000324771.8;ENST00000446312.1	DDR1	0.900747	0.725912
chr6	31602079	31603842	1764	*	73	0.000798687	116	6	31602079	31603842	1764	31602130	31603476	1347	ENST00000435052.2	BAT2	0.736532	0.526346
chr8	65291265	65294986	3722	*	118	0.00148537	117	8	65291265	65294986	3722	65291287	65294798	3512	ENST00000520799.1;ENST00000385081.1	MIR124-2	0.613086	0.29585
chr6	33385065	33385587	523	*	108	0.00271549	118	6	33385065	33385587	523	33385236	33385582	347	ENST00000374500.5;ENST00000440279.2;ENST00000494751.1;ENST00000374496.3	CUTA	0.0567285	0.0967848
chr16	67975809	67980505	4697	*	23	0.00311872	119	16	67975809	67980505	4697	67976621	67979677	3057	ENST00000573538.1;ENST00000422611.2;ENST00000264005.5;ENST00000338335.3;ENST00000316341.3;ENST00000572037.1;ENST00000541864.2;ENST00000576616.1	LCAT;SLC12A4	0.655118	0.641083
chr6	152128392	152128730	339	*	110	0.00620457	120	6	152128392	152128730	339	152128471	152128675	205	ENST00000338799.5;ENST00000456483.2;ENST00000206249.3;ENST00000406599.1;ENST00000347491.5;ENST00000431590.2;ENST00000443427.1;ENST00000431219.2;ENST00000440973.1	ESR1	0.0533853	0.142395

## Sheet: Supplementary Table 5
Supplementary Table 5. DMRs for Squamous vs Spindle (p<0.01)
seqnames	start	end	width	strand	dmrNo	dmrP	dmrpRank	dmrChrom	dmrStart	dmrEnd	dmrSize	dmrCoreStart	dmrCoreEnd	dmrCoreSize	ensemblID	geneSymbol	betaAv_Spindle	betaAv_Squamous
chr6	28601069	28601644	576	*	86	2.6317e-54	1	6	28601069	28601644	576	28601271	28601443	173			0.775384	0.281464
chr11	2318591	2323137	4547	*	21	8.49512e-52	2	11	2318591	2323137	4547	2320647	2323056	2410	ENST00000381153.3;ENST00000456145.2;ENST00000470369.1;ENST00000182290.4;ENST00000483227.1;ENST00000381121.3;ENST00000451520.2;ENST00000381117.1	C11orf21;TSPAN32	0.553016	0.274665
chr12	115130900	115135595	4696	*	34	6.59566e-43	3	12	115130900	115135595	4696	115132761	115135576	2816			0.595748	0.336607
chr11	1856681	1860792	4112	*	20	2.17927e-41	4	11	1856681	1860792	4112	1857442	1860235	2794	ENST00000483280.1;ENST00000436964.2;ENST00000535046.1;ENST00000381968.3;ENST00000381911.1;ENST00000381906.1;ENST00000252898.7;ENST00000381905.3	SYT8;TNNI2	0.78559	0.497311
chr6	31275441	31276008	568	*	100	2.24009e-35	5	6	31275441	31276008	568	31275551	31275881	331			0.675807	0.253312
chr6	28583939	28584233	295	*	85	3.42433e-33	6	6	28583939	28584233	295	28583971	28584155	185	ENST00000530247.1		0.69227	0.296343
chr4	111533667	111538830	5164	*	76	1.31224e-31	7	4	111533667	111538830	5164	111533823	111537907	4085	ENST00000513690.1;ENST00000503456.1		0.576515	0.189275
chr6	31539717	31544003	4287	*	102	1.20717e-30	8	6	31539717	31544003	4287	31539973	31543686	3714	ENST00000454783.1;ENST00000418386.2;ENST00000436827.2;ENST00000449264.2	LTA;TNF	0.551508	0.321022
chr6	32116826	32117011	186	*	118	2.72125e-28	9	6	32116826	32117011	186	32116841	32116994	154	ENST00000211413.5;ENST00000467780.1;ENST00000375152.2	PRRT1	0.645034	0.373044
chr6	32135060	32135566	507	*	120	2.72125e-28	9	6	32135060	32135566	507	32135061	32135396	336	ENST00000489721.1;ENST00000422437.1	EGFL8	0.740886	0.491712
chr6	33131085	33134334	3250	*	125	2.81832e-28	11	6	33131085	33134334	3250	33131222	33134078	2857	ENST00000374708.4;ENST00000395196.1;ENST00000477772.1	COL11A2	0.587641	0.333043
chr6	32118287	32118462	176	*	119	7.67543e-28	12	6	32118287	32118462	176	32118295	32118457	163	ENST00000467780.1;ENST00000375150.2	PRRT1	0.651516	0.391667
chr16	87861729	87867117	5389	*	45	1.87221e-26	13	16	87861729	87867117	5389	87863785	87866833	3049	ENST00000565644.1	SLC7A5	0.831517	0.610259
chr7	134832634	134833427	794	*	139	2.51151e-26	14	7	134832634	134833427	794	134832671	134833166	496	ENST00000466307.1;ENST00000435976.2;ENST00000275767.2;ENST00000459937.1;ENST00000452718.1	TMEM140	0.366663	0.0637578
chr6	168384877	168389251	4375	*	132	1.03929e-25	15	6	168384877	168389251	4375	168386738	168388658	1921			0.615444	0.318944
chr6	32800099	32800920	822	*	123	3.20826e-24	16	6	32800099	32800920	822	32800429	32800591	163	ENST00000485701.1;ENST00000452392.2	TAP2	0.727715	0.490608
chr10	49892696	49893086	391	*	11	1.18909e-23	17	10	49892696	49893086	391	49892741	49893026	286	ENST00000360890.2	WDFY4	0.629608	0.245844
chr17	77535436	77537962	2527	*	54	2.20735e-23	18	17	77535436	77537962	2527	77536313	77537585	1273	ENST00000453134.2		0.641311	0.300711
chr3	196064709	196065502	794	*	72	2.29655e-23	19	3	196064709	196065502	794	196065106	196065485	380	ENST00000446879.1;ENST00000454715.1	TM4SF19	0.549034	0.260497
chr6	168613523	168618251	4729	*	133	2.29655e-23	19	6	168613523	168618251	4729	168613889	168617491	3603			0.619063	0.362675
chr20	44509604	44510397	794	*	67	3.317e-23	21	20	44509604	44510397	794	44509606	44510001	396	ENST00000372523.1;ENST00000372520.1	ZSWIM1	0.127214	0.0498641
chr6	32051339	32053395	2057	*	116	3.317e-23	21	6	32051339	32053395	2057	32051999	32053100	1102		TNXB	0.718726	0.456113
chr22	50922689	50926800	4112	*	70	6.59558e-23	23	22	50922689	50926800	4112	50923890	50925337	1448	ENST00000362068.2;ENST00000395733.3;ENST00000216075.6;ENST00000395732.3;ENST00000395738.2	ADM2;MIOX	0.443161	0.223883
chr17	41277297	41277494	198	*	49	1.24216e-22	24	17	41277297	41277494	198	41277364	41277428	65	ENST00000464237.1;ENST00000491747.2;ENST00000357654.3;ENST00000346315.3;ENST00000352993.3;ENST00000356906.3;ENST00000351666.3;ENST00000493795.1;ENST00000309486.4;ENST00000393691.2	BRCA1;NBR2	0.324549	0.141177
chr11	66034851	66035367	517	*	27	1.39556e-22	25	11	66034851	66035367	517	66034896	66035276	381	ENST00000394065.2;ENST00000394067.2;ENST00000417856.1;ENST00000316924.5;ENST00000311481.6;ENST00000527397.1;ENST00000314965.8;ENST00000394080.2;ENST00000394078.1;ENST00000533287.1	KLC2;RAB1B	0.117914	0.226714
chr6	31759146	31762893	3748	*	107	3.16667e-22	26	6	31759146	31762893	3748	31759486	31762776	3291	ENST00000375663.3;ENST00000444930.2	VARS	0.468799	0.381156
chr8	143761509	143765620	4112	*	142	3.84622e-22	27	8	143761509	143765620	4112	143761585	143763565	1981	ENST00000301258.4;ENST00000513264.1;ENST00000505305.1	PSCA	0.595885	0.202822
chr1	2345296	2345481	186	*	1	1.08776e-21	28	1	2345296	2345481	186	2345333	2345475	143	ENST00000288774.3;ENST00000507596.1;ENST00000447513.2	PEX10	0.437365	0.164836
chr6	30166093	30167302	1210	*	92	1.48611e-21	29	6	30166093	30167302	1210	30166132	30166906	775	ENST00000437089.1;ENST00000487829.1;ENST00000454678.2;ENST00000453195.1	TRIM26	0.798449	0.605119
chr5	112073216	112074165	950	*	80	2.06055e-21	30	5	112073216	112074165	950	112073348	112073769	422	ENST00000257430.4;ENST00000508376.2;ENST00000457016.1	APC	0.0951011	0.394697
chr10	102996801	103000622	3822	*	13	6.93344e-21	31	10	102996801	103000622	3822	102997382	102998762	1381	ENST00000430651.1	FLJ41350	0.612342	0.311818
chr13	113542797	113546518	3722	*	37	1.88855e-20	32	13	113542797	113546518	3722	113543125	113546516	3392			0.7786	0.526783
chr1	231153393	231157504	4112	*	10	4.09306e-20	33	1	231153393	231157504	4112	231155449	231156359	911	ENST00000366654.4;ENST00000494111.1;ENST00000408363.1	FAM89A;MIR1182	0.672317	0.384707
chr11	69930546	69932173	1628	*	28	4.19859e-20	34	11	69930546	69932173	1628	69931206	69931921	716	ENST00000316296.5;ENST00000530676.1;ENST00000398543.2;ENST00000546327.1	ANO1	0.734924	0.479622
chr11	128554521	128558725	4205	*	31	9.38074e-20	35	11	128554521	128558725	4205	128554939	128557589	2651	ENST00000501648.2;ENST00000527767.2;ENST00000525560.1;ENST00000572256.1		0.411081	0.1788
chr4	8640445	8644166	3722	*	73	1.83707e-19	36	4	8640445	8644166	3722	8640896	8643968	3073			0.583036	0.330773
chr4	13538569	13542806	4238	*	74	2.63557e-19	37	4	13538569	13542806	4238	13539099	13541663	2565			0.506801	0.193645
chr19	6712308	6712649	342	*	57	2.65384e-19	38	19	6712308	6712649	342	6712321	6712593	273	ENST00000245907.4	C3	0.786906	0.51273
chr12	54582135	54583055	921	*	32	3.86292e-19	39	12	54582135	54583055	921	54582532	54583029	498	ENST00000514685.1;ENST00000513838.1;ENST00000505128.1;ENST00000337581.3;ENST00000243112.5;ENST00000514196.1;ENST00000503447.1;ENST00000508394.1;ENST00000505662.1;ENST00000506595.1;ENST00000401977.2	SMUG1	0.140604	0.0594407
chr17	73752983	73754616	1634	*	52	5.02927e-19	40	17	73752983	73754616	1634	73753034	73754560	1527	ENST00000450894.2;ENST00000339591.3;ENST00000225614.1;ENST00000437911.1	ITGB4;GALK1	0.828825	0.66089
chr5	159435938	159436731	794	*	82	5.52732e-19	41	5	159435938	159436731	794	159435961	159436459	499	ENST00000231238.4;ENST00000522793.1	TTC1	0.0870545	0.0332004
chr1	41485168	41488832	3665	*	5	2.78466e-18	42	1	41485168	41488832	3665	41486102	41488830	2729	ENST00000372613.2;ENST00000359345.1;ENST00000302946.8;ENST00000397197.2;ENST00000372611.1	SLFNL1	0.675844	0.453059
chr11	390062	393783	3722	*	18	3.35403e-18	43	11	390062	393783	3722	391037	393648	2612	ENST00000331563.2	PKP3	0.474115	0.241434
chr7	100727414	100731151	3738	*	137	5.37821e-18	44	7	100727414	100731151	3738	100727888	100731077	3190	ENST00000306085.6	TRIM56	0.349157	0.215862
chr17	78160450	78162231	1782	*	55	1.35685e-17	45	17	78160450	78162231	1782	78161110	78161706	597	ENST00000392434.2;ENST00000309710.1;ENST00000573754.1	CARD14	0.417182	0.195003
chr19	44668930	44669750	821	*	60	1.36904e-17	46	19	44668930	44669750	821	44668989	44669612	624	ENST00000300823.5;ENST00000413984.1;ENST00000454662.1	ZNF226	0.119701	0.0575392
chr17	46622407	46626128	3722	*	50	5.83248e-17	47	17	46622407	46626128	3722	46622454	46625332	2879	ENST00000508688.1;ENST00000435312.1;ENST00000330070.4;ENST00000326226.3;ENST00000502764.2	HOXB2	0.393261	0.207173
chr6	32037900	32038559	660	*	115	6.52734e-17	48	6	32037900	32038559	660	32037913	32038541	629	ENST00000375244.3	TNXB	0.612957	0.337516
chr3	147121383	147125214	3832	*	71	7.81893e-17	49	3	147121383	147125214	3832	147121892	147125114	3223	ENST00000484399.1;ENST00000473123.1;ENST00000491672.1;ENST00000383075.3;ENST00000525172.2;ENST00000425731.3	ZIC4	0.452198	0.330516
chr6	169272455	169274406	1952	*	135	1.81579e-16	50	6	169272455	169274406	1952	169273049	169274118	1070			0.693938	0.470323
chr13	114880888	114882215	1328	*	38	1.8283e-16	51	13	114880888	114882215	1328	114880889	114881968	1080		RASA3	0.61492	0.411289
chr11	65193072	65196899	3828	*	25	2.09223e-16	52	11	65193072	65196899	3828	65193528	65196654	3127	ENST00000501122.2	NEAT1	0.238265	0.0716773
chr20	5451570	5452229	660	*	65	2.74192e-16	53	20	5451570	5452229	660	5451661	5451900	240	ENST00000430097.2	LOC643406	0.632791	0.338198
chr6	20534613	20534781	169	*	83	3.96989e-16	54	6	20534613	20534781	169	20534632	20534758	127	ENST00000274695.4;ENST00000378624.4	CDKAL1	0.108456	0.0553079
chr10	131563257	131568856	5600	*	14	7.4892e-16	55	10	131563257	131568856	5600	131565313	131568735	3423	ENST00000306010.7;ENST00000428273.1	MGMT	0.742579	0.558731
chr13	45491672	45493425	1754	*	36	1.62967e-15	56	13	45491672	45493425	1754	45491859	45493328	1470			0.174045	0.165616
chr16	89439209	89442688	3480	*	47	2.77754e-15	57	16	89439209	89442688	3480	89439288	89441654	2367	ENST00000378330.2;ENST00000301030.4	ANKRD11	0.705122	0.512895
chr4	107237289	107238123	835	*	75	3.14244e-15	58	4	107237289	107238123	835	107237473	107238002	530	ENST00000442366.1;ENST00000432345.2;ENST00000358008.3;ENST00000394706.3;ENST00000361687.4;ENST00000394708.2;ENST00000394701.4;ENST00000432496.2;ENST00000273980.4	AIMP1;TBCK	0.107078	0.0462429
chr6	168676915	168680670	3756	*	134	4.37192e-15	59	6	168676915	168680670	3756	168677488	168680476	2989			0.739627	0.509637
chr1	154955594	154956387	794	*	7	5.20495e-15	60	1	154955594	154956387	794	154955627	154956222	596	ENST00000315144.10;ENST00000368432.1;ENST00000368431.3;ENST00000292180.3;ENST00000487371.1;ENST00000368433.1	FLAD1	0.0931738	0.0423285
chr5	96038215	96038435	221	*	79	6.9849e-15	61	5	96038215	96038435	221	96038277	96038401	125	ENST00000511049.1;ENST00000309190.5;ENST00000509903.1;ENST00000338252.3;ENST00000341926.3	CAST	0.11465	0.346098
chr15	49461957	49462734	778	*	43	9.39097e-15	62	15	49461957	49462734	778	49462118	49462660	543	ENST00000396509.2;ENST00000543495.1;ENST00000544523.1;ENST00000559454.1;ENST00000560031.1	GALK2	0.247166	0.102261
chr14	101526663	101530439	3777	*	42	1.03442e-14	63	14	101526663	101530439	3777	101526670	101528579	1910	ENST00000385226.1;ENST00000362145.1	MIR496;MIR377	0.672347	0.422781
chr6	31429256	31434024	4769	*	101	1.41896e-14	64	6	31429256	31434024	4769	31430770	31431969	1200	ENST00000414046.2	HCP5	0.214497	0.104023
chr6	30308823	30310934	2112	*	94	1.71365e-14	65	6	30308823	30310934	2112	30309124	30310118	995	ENST00000449040.2;ENST00000412529.2;ENST00000376656.4;ENST00000396551.3	TRIM39	0.80731	0.68977
chr1	32715262	32718741	3480	*	3	7.3616e-14	66	1	32715262	32718741	3480	32715428	32717620	2193	ENST00000336890.5;ENST00000398345.2	LCK	0.650221	0.402834
chr10	100993491	100993832	342	*	12	1.48086e-13	67	10	100993491	100993832	342	100993553	100993826	274		HPSE2	0.371294	0.122198
chr11	3187346	3191067	3722	*	23	2.19973e-13	68	11	3187346	3191067	3722	3187362	3190638	3277	ENST00000389989.3;ENST00000348039.5;ENST00000263650.7	OSBPL5	0.629166	0.476545
chr6	31911219	31915378	4160	*	112	2.25741e-13	69	6	31911219	31915378	4160	31913275	31915184	1910	ENST00000468407.1;ENST00000432397.2;ENST00000425368.2;ENST00000375493.5;ENST00000469372.1;ENST00000452323.2;ENST00000299367.5;ENST00000497841.1;ENST00000556679.1	C2;CFB	0.475663	0.343756
chr6	31845577	31849688	4112	*	110	2.97236e-13	70	6	31845577	31849688	4112	31845672	31849272	3601	ENST00000465707.1;ENST00000544672.1;ENST00000229729.6;ENST00000375562.4;ENST00000395728.3;ENST00000442298.2;ENST00000480912.1	SLC44A4;EHMT2	0.741421	0.557954
chr19	13944909	13948630	3722	*	58	3.48052e-13	71	19	13944909	13948630	3722	13946770	13948274	1505	ENST00000386972.1;ENST00000385073.1;ENST00000385245.1	MIR24-2;MIR27A;MIR23A	0.367657	0.2403
chr1	39491796	39492589	794	*	4	3.69693e-13	72	1	39491796	39492589	794	39491882	39492570	689	ENST00000372969.3	NDUFS5	0.108658	0.0586723
chr1	19577643	19577984	342	*	2	4.12858e-13	73	1	19577643	19577984	342	19577645	19577981	337	ENST00000330263.4;ENST00000493700.1;ENST00000375199.3;ENST00000375208.3;ENST00000356068.2;ENST00000477853.1	MRTO4;KIAA0090	0.100081	0.0533836
chr6	29691940	29692281	342	*	90	1.05465e-12	74	6	29691940	29692281	342	29691981	29692281	301	ENST00000475996.1;ENST00000440587.2;ENST00000399258.3	HLA-F	0.551138	0.268659
chr2	175260163	175261097	935	*	64	2.26434e-12	75	2	175260163	175261097	935	175260173	175260967	795	ENST00000409673.3;ENST00000342016.3;ENST00000272732.6	CIR1;SCRN3	0.112612	0.0691801
chr14	29235901	29236044	144	*	41	3.09759e-12	76	14	29235901	29236044	144	29235904	29236034	131	ENST00000546560.1;ENST00000551395.1;ENST00000313071.4;ENST00000382535.3	FOXG1	0.157272	0.400675
chr11	118122471	118123130	660	*	30	3.83923e-12	77	11	118122471	118123130	660	118122715	118123074	360	ENST00000525386.1;ENST00000278949.4	MPZL3	0.107351	0.061093
chr2	133035818	133037749	1932	*	63	5.25356e-12	78	2	133035818	133037749	1932	133036019	133037153	1135			0.686243	0.51152
chr11	64657349	64659281	1933	*	24	6.35048e-12	79	11	64657349	64659281	1933	64658226	64659065	840	ENST00000384915.1;ENST00000413053.1;ENST00000384864.1	MIR192;MIR194-2	0.727993	0.529478
chr17	7959529	7961325	1797	*	48	6.85984e-12	80	17	7959529	7961325	1797	7959907	7961272	1366			0.315598	0.184817
chr6	30038570	30039079	510	*	91	6.92957e-12	81	6	30038570	30039079	510	30038754	30039025	272	ENST00000376751.3	RNF39	0.826848	0.688238
chr14	23503919	23504712	794	*	40	1.54216e-11	82	14	23503919	23504712	794	23503928	23504664	737	ENST00000425762.2;ENST00000385031.1;ENST00000493471.2;ENST00000460922.2;ENST00000361611.6	PSMB5	0.141139	0.129445
chr6	31935240	31937731	2492	*	113	2.08661e-11	83	6	31935240	31937731	2492	31935801	31937470	1670	ENST00000375394.2	SKIV2L;STK19	0.744465	0.643053
chr1	201979449	201980242	794	*	9	2.75966e-11	84	1	201979449	201980242	794	201979478	201979938	461	ENST00000419190.1;ENST00000359651.3;ENST00000367283.3;ENST00000495848.1;ENST00000504773.1;ENST00000367284.5;ENST00000310044.5	ELF3	0.466421	0.198524
chr6	31853591	31855552	1962	*	111	3.77112e-11	85	6	31853591	31855552	1962	31853631	31855498	1868	ENST00000480912.1;ENST00000395728.3	EHMT2	0.725096	0.599389
chr16	87729487	87733637	4151	*	44	3.92262e-11	86	16	87729487	87733637	4151	87730147	87733503	3357	ENST00000538868.1;ENST00000563609.1;ENST00000284262.2;ENST00000446344.1	JPH3;LOC100129637	0.742536	0.586315
chr7	129412456	129416177	3722	*	138	4.51225e-11	87	7	129412456	129416177	3722	129414317	129415994	1678	ENST00000362288.1;ENST00000384958.1	MIR96;MIR183	0.659579	0.500275
chr11	1216943	1221376	4434	*	19	8.96841e-11	88	11	1216943	1221376	4434	1217166	1221141	3976	ENST00000358378.6		0.471375	0.286979
chr6	31684728	31688839	4112	*	104	1.46688e-10	89	6	31684728	31688839	4112	31685430	31688702	3273	ENST00000495859.1	LY6G6D;LY6G6C	0.494283	0.327767
chr2	70120936	70121595	660	*	62	3.51258e-10	90	2	70120936	70121595	660	70121019	70121266	248	ENST00000244227.3;ENST00000409116.1	SNRNP27	0.151409	0.0837717
chr10	133767549	133771660	4112	*	16	3.5157e-10	91	10	133767549	133771660	4112	133767572	133770632	3061	ENST00000470416.1;ENST00000422256.2	PPP2R2D	0.71665	0.581253
chr1	155825104	155828583	3480	*	8	3.94483e-10	92	1	155825104	155828583	3480	155826844	155828357	1514	ENST00000368331.1;ENST00000361040.5;ENST00000539959.1;ENST00000471341.1;ENST00000368327.3;ENST00000437809.1;ENST00000368324.4;ENST00000539162.1	GON4L;SYT11	0.199762	0.125346
chr6	30884255	30886226	1972	*	97	6.4607e-10	93	6	30884255	30886226	1972	30884683	30886161	1479	ENST00000413959.2;ENST00000542001.1;ENST00000476162.1	VARS2	0.752651	0.665562
chr16	88988421	88993257	4837	*	46	8.06923e-10	94	16	88988421	88993257	4837	88989069	88993053	3985	ENST00000327483.5;ENST00000360302.2	CBFA2T3	0.48105	0.308656
chr6	31831428	31834045	2618	*	109	1.30739e-09	95	6	31831428	31834045	2618	31831428	31834032	2605	ENST00000375631.4;ENST00000229729.6	NEU1;SLC44A4	0.429636	0.392572
chr6	30175426	30178905	3480	*	93	1.31799e-09	96	6	30175426	30178905	3480	30175792	30178715	2924	ENST00000487829.1;ENST00000454678.2;ENST00000453195.1	TRIM26	0.701341	0.57001
chr6	29647348	29649900	2553	*	89	1.41097e-09	97	6	29647348	29649900	2553	29648225	29649024	800	ENST00000376883.1		0.580521	0.370689
chr6	32975815	32976188	374	*	124	1.43622e-09	98	6	32975815	32976188	374	32975850	32976131	282	ENST00000432150.1;ENST00000495532.1;ENST00000229829.5;ENST00000450833.2	HLA-DOA	0.733388	0.532685
chr12	132978770	132982546	3777	*	35	1.50257e-09	99	12	132978770	132982546	3777	132979486	132982483	2998			0.391945	0.23601
chr7	99691274	99691981	708	*	136	2.4963e-09	100	7	99691274	99691981	708	99691314	99691888	575	ENST00000384816.1;ENST00000385024.1;ENST00000385301.1	MCM7;MIR25;MIR93;MIR106B	0.517534	0.410968
chr6	28827085	28831534	4450	*	87	2.56785e-09	101	6	28827085	28831534	4450	28828946	28831393	2448	ENST00000440244.1		0.558	0.460465
chr17	76123412	76126950	3539	*	53	2.68628e-09	102	17	76123412	76126950	3539	76124173	76126886	2714	ENST00000306591.6;ENST00000322914.2;ENST00000322933.4;ENST00000301627.4	TMC6;TMC8	0.271764	0.139498
chr6	28863877	28873790	9914	*	88	3.04951e-09	103	6	28863877	28873790	9914	28863910	28872654	8745	ENST00000444986.1;ENST00000377199.3;ENST00000377194.3	TRIM27	0.359621	0.308982
chr5	140076467	140080578	4112	*	81	8.48419e-09	104	5	140076467	140080578	4112	140078523	140080575	2053	ENST00000230771.3;ENST00000435019.2;ENST00000274712.2	HARS2;ZMAT2	0.303255	0.247002
chr6	28555379	28559435	4057	*	84	1.15876e-08	105	6	28555379	28559435	4057	28555561	28558113	2553	ENST00000452236.2;ENST00000499525.1;ENST00000530247.1	SCAND3	0.334108	0.197609
chr6	33262683	33264872	2190	*	129	1.76536e-08	106	6	33262683	33264872	2190	33262775	33264844	2070	ENST00000466866.1;ENST00000497454.1;ENST00000421215.2;ENST00000444031.2;ENST00000463584.1	RGL2	0.668157	0.544791
chr11	65404020	65407993	3974	*	26	2.57301e-08	107	11	65404020	65407993	3974	65404459	65407734	3276	ENST00000355703.3;ENST00000534313.1;ENST00000527525.1;ENST00000394224.3;ENST00000394227.3	SIPA1;PCNXL3	0.250332	0.270822
chr6	30859647	30860343	697	*	96	2.57301e-08	107	6	30859647	30860343	697	30859697	30860300	604	ENST00000508472.1;ENST00000361741.4;ENST00000451954.2;ENST00000324771.8;ENST00000446312.1	DDR1	0.818461	0.678386
chr6	31746465	31747762	1298	*	106	3.22657e-08	109	6	31746465	31747762	1298	31746795	31747433	639	ENST00000364685.1;ENST00000375663.3	VARS	0.715365	0.546365
chr6	33162687	33164348	1662	*	126	3.69591e-08	110	6	33162687	33164348	1662	33162722	33164210	1489	ENST00000374685.4	RXRB	0.669366	0.553192
chr6	31827044	31828946	1903	*	108	4.85609e-08	111	6	31827044	31828946	1903	31827122	31828747	1626	ENST00000375631.4	NEU1	0.789954	0.715095
chr22	24822622	24826101	3480	*	69	6.41105e-08	112	22	24822622	24826101	3480	24822802	24824362	1561	ENST00000541988.1;ENST00000337539.6;ENST00000358654.2	ADORA2A	0.646402	0.406331
chr10	134186733	134190861	4129	*	17	7.43785e-08	113	10	134186733	134190861	4129	134186822	134190192	3371	ENST00000475747.1;ENST00000392638.2;ENST00000368612.1;ENST00000368613.4;ENST00000368614.3;ENST00000368610.3	LRRC27	0.661606	0.455635
chr6	31733289	31734546	1258	*	105	8.44975e-08	114	6	31733289	31734546	1258	31733619	31734458	840	ENST00000419679.1;ENST00000375686.3;ENST00000467576.1;ENST00000375688.4	C6orf27	0.556235	0.383275
chr10	132631382	132633526	2145	*	15	2.48542e-07	115	10	132631382	132633526	2145	132632041	132633001	961			0.514283	0.349903
chr1	152009496	152013217	3722	*	6	3.76162e-07	116	1	152009496	152013217	3722	152009496	152011357	1862	ENST00000271638.2;ENST00000432386.1;ENST00000478109.1	S100A11	0.284088	0.179635
chr6	33176433	33176783	351	*	127	6.34504e-07	117	6	33176433	33176783	351	33176439	33176673	235	ENST00000478431.1;ENST00000374656.4	RING1	0.141733	0.121223
chr20	30405521	30409109	3589	*	66	1.26269e-06	118	20	30405521	30409109	3589	30406582	30407388	807	ENST00000375994.2;ENST00000375985.4	MYLK2	0.648949	0.473297
chr6	31602174	31603842	1669	*	103	1.44943e-06	119	6	31602174	31603842	1669	31602257	31603476	1220	ENST00000435052.2	BAT2	0.692316	0.491543
chr14	21267688	21271799	4112	*	39	1.51485e-06	120	14	21267688	21271799	4112	21268482	21271355	2874	ENST00000397967.4;ENST00000340900.3;ENST00000412779.2;ENST00000555698.1;ENST00000397970.4	RNASE1	0.54037	0.337999
chr19	14640279	14640460	182	*	59	1.52032e-06	121	19	14640279	14640460	182	14640333	14640456	124	ENST00000384974.1;ENST00000215567.4;ENST00000436007.2;ENST00000396969.3	TECR;MIR639	0.134368	0.0939642
chr20	57463309	57463792	484	*	68	1.67256e-06	122	20	57463309	57463792	484	57463325	57463787	463	ENST00000371098.2;ENST00000313949.7;ENST00000464624.1;ENST00000441270.1;ENST00000424434.1	GNAS	0.52113	0.42509
chr6	32016006	32016864	859	*	114	1.91061e-06	123	6	32016006	32016864	859	32016100	32016690	591		TNXB	0.396169	0.282622
chr19	46141697	46143233	1537	*	61	2.12808e-06	124	19	46141697	46143233	1537	46142212	46142930	719	ENST00000362196.1;ENST00000245925.2	EML2;MIR330	0.226075	0.157505
chr6	32166076	32167498	1423	*	122	2.46787e-06	125	6	32166076	32167498	1423	32166274	32166839	566	ENST00000443903.2	NOTCH4	0.757318	0.564372
chr11	2919029	2922915	3887	*	22	2.76649e-06	126	11	2919029	2922915	3887	2919689	2922852	3164	ENST00000347936.2;ENST00000455942.2;ENST00000533594.1;ENST00000312221.5;ENST00000449793.2;ENST00000380574.1	SLC22A18AS;SLC22A18	0.509048	0.377181
chr6	33267418	33268008	591	*	130	3.01255e-06	127	6	33267418	33268008	591	33267469	33267996	528	ENST00000444031.2;ENST00000466866.1;ENST00000497454.1;ENST00000421215.2;ENST00000434618.2	RGL2;TAPBP	0.114546	0.0872937
chr6	30566476	30571160	4685	*	95	3.0412e-06	128	6	30566476	30571160	4685	30567633	30570163	2531	ENST00000376511.2	PPP1R10	0.733502	0.659173
chr6	33235042	33236361	1320	*	128	4.06335e-06	129	6	33235042	33236361	1320	33235079	33236353	1275	ENST00000445902.2;ENST00000482399.1;ENST00000478934.1	VPS52	0.735418	0.618895
chr17	73641627	73645738	4112	*	51	4.1918e-06	130	17	73641627	73645738	4112	73641809	73643683	1875	ENST00000556126.1	LOC100130933;RECQL5	0.666197	0.431637
chr12	58174174	58178285	4112	*	33	6.32218e-06	131	12	58174174	58178285	4112	58176230	58176640	411	ENST00000333012.5;ENST00000540550.1;ENST00000323833.8;ENST00000350762.5;ENST00000550559.1;ENST00000497617.1;ENST00000454289.2;ENST00000553083.1	FAM119B;TSFM	0.145489	0.0774932
chr6	31129020	31131332	2313	*	99	1.91159e-05	132	6	31129020	31131332	2313	31129358	31130548	1191	ENST00000496421.1;ENST00000259915.7;ENST00000376257.3	TCF19	0.716669	0.582904
chr11	71639590	71640249	660	*	29	2.58004e-05	133	11	71639590	71640249	660	71639636	71640085	450	ENST00000529844.1;ENST00000533380.1;ENST00000393713.3;ENST00000490867.1;ENST00000545854.1;ENST00000530137.1;ENST00000530333.1;ENST00000529513.1;ENST00000531488.1;ENST00000528511.1;ENST00000361756.3	RNF121;LOC100133315	0.110142	0.059458
chr8	120684091	120686193	2103	*	141	2.62319e-05	134	8	120684091	120686193	2103	120684721	120685686	966	ENST00000427067.2		0.720461	0.473981
chr8	65291265	65294986	3722	*	140	2.65433e-05	135	8	65291265	65294986	3722	65291287	65294798	3512	ENST00000520799.1;ENST00000385081.1	MIR124-2	0.457051	0.232819
chr6	32146887	32150998	4112	*	121	3.01606e-05	136	6	32146887	32150998	4112	32147440	32150739	3300	ENST00000487940.1;ENST00000375094.3;ENST00000375067.3;ENST00000375055.2;ENST00000438221.2;ENST00000375065.5;ENST00000375059.4	RNF5;RNF5P1;AGER	0.639135	0.560922
chr5	50672781	50676589	3809	*	78	3.61005e-05	137	5	50672781	50676589	3809	50673033	50674729	1697	ENST00000559112.1;ENST00000558403.1		0.503316	0.249715
chr6	31103281	31107766	4486	*	98	5.40331e-05	138	6	31103281	31107766	4486	31105337	31107663	2327	ENST00000481450.2;ENST00000547221.1;ENST00000259845.4	PSORS1C1;PSORS1C2	0.291719	0.144084
chr19	4769201	4769860	660	*	56	5.53778e-05	139	19	4769201	4769860	660	4769206	4769688	483	ENST00000540211.1;ENST00000317292.3;ENST00000384898.1	MIR7-3;C19orf30	0.140965	0.105791
chr6	32094885	32096420	1536	*	117	0.000115649	140	6	32094885	32096420	1536	32094915	32096359	1445	ENST00000468502.1;ENST00000375203.3;ENST00000375192.2;ENST00000375201.4	ATF6B	0.165539	0.117175
chr5	757120	761600	4481	*	77	0.000584517	141	5	757120	761600	4481	758136	760474	2339	ENST00000424784.2		0.652432	0.482699
chr6	133562453	133562534	82	*	131	0.001484	142	6	133562453	133562534	82	133562461	133562494	34	ENST00000531901.1;ENST00000525849.1;ENST00000452339.2;ENST00000430974.2;ENST00000355167.3;ENST00000441015.1;ENST00000355286.6	EYA4	0.135358	0.200952

## Sheet: Supplementary Table 6
Supplementary Table 6. DMRs for Squamous vs Chondroid (p<0.01)
seqnames	start	end	width	strand	dmrNo	dmrP	dmrpRank	dmrChrom	dmrStart	dmrEnd	dmrSize	dmrCoreStart	dmrCoreEnd	dmrCoreSize	ensemblID	geneSymbol	betaAv_Chondroid	betaAv_Squamous
chr6	28601069	28602992	1924	*	71	1.198e-62	1	6	28601069	28602992	1924	28601271	28602970	1700			0.701504	0.205993
chr17	73641627	73645738	4112	*	40	9.19322e-36	2	17	73641627	73645738	4112	73641809	73643683	1875	ENST00000556126.1	LOC100130933;RECQL5	0.787906	0.431637
chr6	31852279	31856658	4380	*	111	1.82504e-34	3	6	31852279	31856658	4380	31852301	31856617	4317	ENST00000480912.1;ENST00000395728.3	EHMT2	0.834345	0.598773
chr6	30877739	30880174	2436	*	93	2.25101e-32	4	6	30877739	30880174	2436	30877746	30880155	2410	ENST00000259895.4;ENST00000539324.1	GTF2H4	0.770646	0.669678
chr6	31935141	31939195	4055	*	113	6.44267e-32	5	6	31935141	31939195	4055	31935801	31939181	3381	ENST00000375394.2;ENST00000478221.1;ENST00000337523.5;ENST00000375331.2;ENST00000375333.2;ENST00000519179.1;ENST00000375356.3	SKIV2L;STK19;DOM3Z	0.565132	0.536423
chr6	32118287	32118462	176	*	122	9.68948e-32	6	6	32118287	32118462	176	32118295	32118457	163	ENST00000467780.1;ENST00000375150.2	PRRT1	0.78993	0.391667
chr6	28583939	28584233	295	*	70	1.54225e-31	7	6	28583939	28584233	295	28583971	28584155	185	ENST00000530247.1		0.745646	0.296343
chr6	168613523	168618251	4729	*	140	2.02937e-28	8	6	168613523	168618251	4729	168613889	168617491	3603			0.687849	0.362675
chr6	31733289	31734730	1442	*	103	9.52957e-28	9	6	31733289	31734730	1442	31733619	31734458	840	ENST00000419679.1;ENST00000375686.3;ENST00000467576.1;ENST00000375688.4	C6orf27	0.722911	0.383275
chr6	32800099	32800920	822	*	127	1.26792e-27	10	6	32800099	32800920	822	32800429	32800591	163	ENST00000485701.1;ENST00000452392.2	TAP2	0.815402	0.490608
chr1	231153393	231157504	4112	*	5	2.41968e-27	11	1	231153393	231157504	4112	231155449	231156359	911	ENST00000366654.4;ENST00000494111.1;ENST00000408363.1	FAM89A;MIR1182	0.830686	0.384707
chr11	1856681	1860792	4112	*	11	7.99175e-27	12	11	1856681	1860792	4112	1857442	1860235	2794	ENST00000483280.1;ENST00000436964.2;ENST00000535046.1;ENST00000381968.3;ENST00000381911.1;ENST00000381906.1;ENST00000252898.7;ENST00000381905.3	SYT8;TNNI2	0.741826	0.497311
chr6	32116826	32117011	186	*	121	8.78964e-27	13	6	32116826	32117011	186	32116841	32116994	154	ENST00000211413.5;ENST00000467780.1;ENST00000375152.2	PRRT1	0.759431	0.373044
chr3	196064709	196065502	794	*	60	8.84143e-25	14	3	196064709	196065502	794	196065106	196065485	380	ENST00000446879.1;ENST00000454715.1	TM4SF19	0.660172	0.260497
chr6	168384877	168389251	4375	*	139	1.54099e-24	15	6	168384877	168389251	4375	168386738	168388658	1921			0.688459	0.318944
chr10	49892696	49893086	391	*	7	3.54541e-24	16	10	49892696	49893086	391	49892741	49893026	286	ENST00000360890.2	WDFY4	0.720709	0.245844
chr6	32048694	32053395	4702	*	117	4.25576e-24	17	6	32048694	32053395	4702	32049177	32053100	3924	ENST00000375244.3	TNXB	0.649384	0.37302
chr6	29647348	29649900	2553	*	76	6.14669e-24	18	6	29647348	29649900	2553	29648225	29649024	800	ENST00000376883.1		0.685251	0.370689
chr11	6518180	6518973	794	*	16	2.19526e-23	19	11	6518180	6518973	794	6518287	6518907	621	ENST00000254579.6;ENST00000354685.3;ENST00000527990.2	DNHD1	0.818943	0.494747
chr6	30166093	30167302	1210	*	80	4.57506e-23	20	6	30166093	30167302	1210	30166132	30166906	775	ENST00000437089.1;ENST00000487829.1;ENST00000454678.2;ENST00000453195.1	TRIM26	0.832503	0.605119
chr17	79222714	79226825	4112	*	49	6.70106e-23	21	17	79222714	79226825	4112	79224065	79225974	1910	ENST00000374759.3	SLC38A10	0.481092	0.534623
chr16	87861729	87867117	5389	*	35	8.2505e-23	22	16	87861729	87867117	5389	87863785	87866833	3049	ENST00000565644.1	SLC7A5	0.858861	0.610259
chr1	153577743	153581854	4112	*	4	1.99591e-22	23	1	153577743	153581854	4112	153579799	153581793	1995	ENST00000368704.1;ENST00000368703.1;ENST00000474991.1;ENST00000368705.1;ENST00000368706.3	S100A16	0.625789	0.299869
chr6	31746465	31747762	1298	*	105	1.18294e-21	24	6	31746465	31747762	1298	31746795	31747433	639	ENST00000364685.1;ENST00000375663.3	VARS	0.745415	0.546365
chr6	30632996	30633787	792	*	89	1.80123e-21	25	6	30632996	30633787	792	30633326	30633458	133		DHX16	0.877402	0.581822
chr16	89293038	89297149	4112	*	37	1.73893e-20	26	16	89293038	89297149	4112	89293993	89297025	3033	ENST00000563182.1;ENST00000378337.4;ENST00000306502.6;ENST00000433976.2	ZNF778	0.865582	0.589319
chr17	73752983	73754616	1634	*	41	1.3904e-19	27	17	73752983	73754616	1634	73753034	73754560	1527	ENST00000450894.2;ENST00000339591.3;ENST00000225614.1;ENST00000437911.1	ITGB4;GALK1	0.874935	0.66089
chr6	33162687	33164419	1733	*	131	1.5985e-19	28	6	33162687	33164419	1733	33162722	33164210	1489	ENST00000374685.4	RXRB	0.72907	0.553192
chr6	29589377	29590043	667	*	75	3.56741e-19	29	6	29589377	29590043	667	29589415	29589960	546	ENST00000355973.3	GABBR1	0.85284	0.442225
chr20	57463351	57464052	702	*	55	4.36579e-19	30	20	57463351	57464052	702	57463355	57464002	648	ENST00000371098.2;ENST00000313949.7;ENST00000464624.1;ENST00000441270.1;ENST00000424434.1	GNAS	0.193548	0.368403
chr17	75237038	75240808	3771	*	42	6.04945e-19	31	17	75237038	75240808	3771	75237170	75238948	1779			0.612094	0.501418
chr7	2766932	2772465	5534	*	144	8.90947e-19	32	7	2766932	2772465	5534	2768566	2771155	2590	ENST00000275364.3;ENST00000407904.3;ENST00000491117.1;ENST00000396960.3;ENST00000489665.1;ENST00000544127.1	GNA12	0.428213	0.677843
chr6	33131085	33134334	3250	*	130	1.05813e-18	33	6	33131085	33134334	3250	33131222	33134078	2857	ENST00000374708.4;ENST00000395196.1;ENST00000477772.1	COL11A2	0.699588	0.333043
chr6	31827044	31828946	1903	*	107	1.55155e-18	34	6	31827044	31828946	1903	31827122	31828747	1626	ENST00000375631.4	NEU1	0.868546	0.715095
chr5	112073216	112074165	950	*	67	2.3338e-18	35	5	112073216	112074165	950	112073348	112073769	422	ENST00000257430.4;ENST00000508376.2;ENST00000457016.1	APC	0.0712268	0.394697
chr14	29235901	29236044	144	*	25	2.66728e-18	36	14	29235901	29236044	144	29235904	29236034	131	ENST00000546560.1;ENST00000551395.1;ENST00000313071.4;ENST00000382535.3	FOXG1	0.0272725	0.400675
chr6	133562453	133562534	82	*	138	3.32558e-18	37	6	133562453	133562534	82	133562461	133562494	34	ENST00000531901.1;ENST00000525849.1;ENST00000452339.2;ENST00000430974.2;ENST00000355167.3;ENST00000441015.1;ENST00000355286.6	EYA4	0.0957907	0.200952
chr2	44065241	44065900	660	*	53	5.90429e-18	38	2	44065241	44065900	660	44065259	44065858	600	ENST00000272286.2;ENST00000543989.1;ENST00000405322.1;ENST00000260645.1	ABCG5;ABCG8	0.845734	0.507702
chr6	30174677	30175488	812	*	81	5.90429e-18	38	6	30174677	30175488	812	30174704	30175327	624	ENST00000487829.1;ENST00000454678.2;ENST00000453195.1	TRIM26	0.45315	0.164495
chr10	819444	821197	1754	*	6	6.59096e-18	40	10	819444	821197	1754	819603	821124	1522			0.6949	0.264803
chr6	31148130	31148569	440	*	98	8.87552e-18	41	6	31148130	31148569	440	31148332	31148552	221	ENST00000441888.2		0.863175	0.591907
chr7	27225055	27225230	176	*	147	9.78294e-18	42	7	27225055	27225230	176	27225058	27225222	165	ENST00000520360.1;ENST00000522863.1;ENST00000520395.1;ENST00000522674.1;ENST00000517723.1;ENST00000006015.3	HOXA11AS;HOXA11	0.145838	0.450542
chr6	31539717	31544003	4287	*	100	1.09922e-17	43	6	31539717	31544003	4287	31539973	31543686	3714	ENST00000454783.1;ENST00000418386.2;ENST00000436827.2;ENST00000449264.2	LTA;TNF	0.545736	0.321022
chr6	33271806	33272700	895	*	135	1.22106e-17	44	6	33271806	33272700	895	33272136	33272564	429		TAPBP	0.849367	0.595626
chr4	111556154	111559633	3480	*	63	1.25663e-17	45	4	111556154	111559633	3480	111557894	111559134	1241	ENST00000394598.2;ENST00000394595.3;ENST00000355080.5;ENST00000354925.2	PITX2	0.416245	0.203545
chr6	30859647	30860343	697	*	91	1.4491e-17	46	6	30859647	30860343	697	30859697	30860300	604	ENST00000508472.1;ENST00000361741.4;ENST00000451954.2;ENST00000324771.8;ENST00000446312.1	DDR1	0.900747	0.678386
chr16	89161678	89165539	3862	*	36	1.86038e-17	47	16	89161678	89165539	3862	89162196	89165406	3211	ENST00000317447.4;ENST00000406948.3;ENST00000378345.4	ACSF3	0.80655	0.572067
chr6	33288125	33288502	378	*	136	2.25703e-17	48	6	33288125	33288502	378	33288180	33288372	193	ENST00000477162.1;ENST00000266000.6	DAXX	0.557196	0.230204
chr1	25257459	25257716	258	*	2	3.98395e-17	49	1	25257459	25257716	258	25257505	25257629	125	ENST00000308873.6;ENST00000428150.2	RUNX3	0.15103	0.569853
chr11	2919029	2922915	3887	*	14	2.70157e-16	50	11	2919029	2922915	3887	2919689	2922852	3164	ENST00000347936.2;ENST00000455942.2;ENST00000533594.1;ENST00000312221.5;ENST00000449793.2;ENST00000380574.1	SLC22A18AS;SLC22A18	0.488365	0.377181
chr8	120684091	120686193	2103	*	154	2.79547e-16	51	8	120684091	120686193	2103	120684721	120685686	966	ENST00000427067.2		0.745407	0.473981
chr6	30296597	30298286	1690	*	82	4.54391e-16	52	6	30296597	30298286	1690	30297257	30297627	371	ENST00000412529.2;ENST00000513556.1;ENST00000449040.2	TRIM39	0.858233	0.672006
chr6	28868869	28873790	4922	*	73	5.45835e-16	53	6	28868869	28873790	4922	28870925	28872654	1730	ENST00000377199.3;ENST00000377194.3	TRIM27	0.821635	0.655796
chr1	939521	947959	8439	*	1	6.07741e-16	54	1	939521	947959	8439	940782	947210	6429			0.578458	0.372366
chr6	33262602	33264872	2271	*	134	1.26317e-15	55	6	33262602	33264872	2271	33262775	33264844	2070	ENST00000466866.1;ENST00000497454.1;ENST00000421215.2;ENST00000444031.2;ENST00000463584.1	RGL2	0.728387	0.544791
chr19	1648654	1652133	3480	*	50	2.04682e-15	56	19	1648654	1652133	3480	1648682	1651539	2858	ENST00000395423.3;ENST00000453954.1;ENST00000262965.4	TCF3	0.396671	0.260316
chr6	32041504	32042163	660	*	116	3.77181e-15	57	6	32041504	32042163	660	32041531	32042148	618		TNXB	0.874055	0.559328
chr6	32134964	32135496	533	*	123	4.19556e-15	58	6	32134964	32135496	533	32134964	32135396	433	ENST00000489721.1;ENST00000422437.1	EGFL8	0.719287	0.566426
chr7	75613921	75618349	4429	*	148	4.52776e-15	59	7	75613921	75618349	4429	75614406	75617850	3445	ENST00000419840.1;ENST00000394893.1;ENST00000439269.1;ENST00000545601.1;ENST00000461988.1;ENST00000338761.4	POR;TMEM120A	0.712074	0.506269
chr6	30618676	30622787	4112	*	88	1.07403e-14	60	6	30618676	30622787	4112	30619113	30620732	1620	ENST00000293604.6;ENST00000376473.5	C6orf136	0.771951	0.580552
chr19	15558336	15562053	3718	*	51	1.19801e-14	61	19	15558336	15562053	3718	15558827	15561930	3104	ENST00000410485.1;ENST00000263381.5	WIZ;MIR1470	0.157687	0.284657
chr4	8640445	8644166	3722	*	62	1.39416e-14	62	4	8640445	8644166	3722	8640896	8643968	3073			0.5747	0.330773
chr6	32086425	32087409	985	*	119	1.46659e-14	63	6	32086425	32087409	985	32086425	32087080	656	ENST00000375203.3	ATF6B	0.0902936	0.177655
chr22	24822622	24826101	3480	*	56	1.52031e-14	64	22	24822622	24826101	3480	24822802	24824362	1561	ENST00000541988.1;ENST00000337539.6;ENST00000358654.2	ADORA2A	0.578365	0.406331
chr5	96038215	96038435	221	*	66	1.52031e-14	64	5	96038215	96038435	221	96038277	96038401	125	ENST00000511049.1;ENST00000309190.5;ENST00000509903.1;ENST00000338252.3;ENST00000341926.3	CAST	0.0773278	0.346098
chr6	30884255	30886459	2205	*	94	1.61068e-14	66	6	30884255	30886459	2205	30884683	30886161	1479	ENST00000413959.2;ENST00000542001.1;ENST00000476162.1	VARS2	0.784683	0.665562
chr10	123351838	123355933	4096	*	8	2.66267e-14	67	10	123351838	123355933	4096	123353298	123355748	2451	ENST00000346997.2;ENST00000369056.1;ENST00000369061.4;ENST00000357555.5;ENST00000358487.5;ENST00000369060.4;ENST00000457416.2;ENST00000360144.3;ENST00000369059.1;ENST00000369062.3	FGFR2	0.241278	0.524197
chr13	113697748	113700099	2352	*	23	2.97196e-14	68	13	113697748	113700099	2352	113698408	113699440	1033	ENST00000480321.1;ENST00000397021.1	MCF2L	0.73219	0.570902
chr6	29521599	29521790	192	*	74	3.22117e-14	69	6	29521599	29521790	192	29521602	29521788	187			0.744379	0.388082
chr6	32146887	32150998	4112	*	124	1.38991e-13	70	6	32146887	32150998	4112	32147440	32150739	3300	ENST00000487940.1;ENST00000375094.3;ENST00000375067.3;ENST00000375055.2;ENST00000438221.2;ENST00000375065.5;ENST00000375059.4	RNF5;RNF5P1;AGER	0.753988	0.560922
chr7	96654497	96658796	4300	*	149	1.39261e-13	71	7	96654497	96658796	4300	96654548	96656936	2389	ENST00000493764.1;ENST00000222598.4	DLX5	0.357843	0.226673
chr1	41485353	41488832	3480	*	3	1.47923e-13	72	1	41485353	41488832	3480	41486102	41488830	2729	ENST00000372613.2;ENST00000359345.1;ENST00000302946.8;ENST00000397197.2;ENST00000372611.1	SLFNL1	0.716941	0.453059
chr7	23749580	23750481	902	*	146	1.77012e-13	73	7	23749580	23750481	902	23749722	23750085	364	ENST00000354639.3;ENST00000428484.1;ENST00000355870.3;ENST00000456014.2;ENST00000433467.2	STK31	0.858092	0.601938
chr13	99098530	99103816	5287	*	22	3.07753e-13	74	13	99098530	99103816	5287	99100506	99101761	1256	ENST00000376586.2;ENST00000319562.6	FARP1	0.558816	0.674507
chr6	26014947	26018668	3722	*	68	3.34216e-13	75	6	26014947	26018668	3722	26016674	26018602	1929	ENST00000244573.3	HIST1H1A	0.287669	0.377468
chr6	30038570	30039694	1125	*	77	5.33182e-13	76	6	30038570	30039694	1125	30038754	30039524	771	ENST00000376751.3	RNF39	0.825477	0.618783
chr6	33247579	33249373	1795	*	133	6.03413e-13	77	6	33247579	33249373	1795	33248239	33248714	476	ENST00000374617.4	WDR46	0.726705	0.606016
chr6	32975815	32976219	405	*	129	1.60165e-12	78	6	32975815	32976219	405	32975850	32976131	282	ENST00000432150.1;ENST00000495532.1;ENST00000229829.5;ENST00000450833.2	HLA-DOA	0.847046	0.532685
chr6	30308464	30310934	2471	*	83	1.63933e-12	79	6	30308464	30310934	2471	30308712	30310118	1407	ENST00000449040.2;ENST00000412529.2;ENST00000376656.4;ENST00000396551.3	TRIM39	0.865929	0.674918
chr8	142179883	142181379	1497	*	155	2.24903e-12	80	8	142179883	142181379	1497	142180109	142181089	981		DENND3	0.914464	0.773455
chr2	69001485	69002199	715	*	54	2.77681e-12	81	2	69001485	69002199	715	69001665	69002111	447	ENST00000482106.2;ENST00000497079.1;ENST00000543533.1;ENST00000456116.2;ENST00000544262.1	ARHGAP25	0.437968	0.223357
chr4	184930553	184931305	753	*	64	2.87664e-12	82	4	184930553	184931305	753	184930883	184930976	94		STOX2	0.923965	0.699058
chr3	158390180	158390854	675	*	59	3.29792e-12	83	3	158390180	158390854	675	158390329	158390821	493	ENST00000264265.3	LXN;GFM1	0.169221	0.377177
chr6	31128698	31131364	2667	*	97	4.29825e-12	84	6	31128698	31131364	2667	31129358	31130548	1191	ENST00000496421.1;ENST00000259915.7;ENST00000376257.3	TCF19	0.840325	0.582904
chr6	30431538	30431729	192	*	84	6.05262e-12	85	6	30431538	30431729	192	30431577	30431724	148			0.0296478	0.0861944
chr6	31832444	31834691	2248	*	108	7.58198e-12	86	6	31832444	31834691	2248	31832445	31834049	1605	ENST00000229729.6	SLC44A4	0.78887	0.580532
chr6	31869460	31869640	181	*	112	1.26762e-11	87	6	31869460	31869640	181	31869518	31869588	71	ENST00000375527.2;ENST00000469372.1;ENST00000432397.2	ZBTB12	0.0392121	0.0957423
chr7	129412456	129416177	3722	*	151	1.35841e-11	88	7	129412456	129416177	3722	129414317	129415994	1678	ENST00000362288.1;ENST00000384958.1	MIR96;MIR183	0.655444	0.500275
chr6	30519745	30521594	1850	*	86	2.1823e-11	89	6	30519745	30521594	1850	30519942	30521184	1243	ENST00000376621.3	GNL1	0.804099	0.635104
chr19	55739420	55743917	4498	*	52	4.77205e-11	90	19	55739420	55743917	4498	55740188	55741862	1675	ENST00000327042.3;ENST00000412770.1	TMEM86B;SAPS1	0.806203	0.554052
chr17	41277297	41277494	198	*	39	5.5858e-11	91	17	41277297	41277494	198	41277364	41277428	65	ENST00000464237.1;ENST00000491747.2;ENST00000357654.3;ENST00000346315.3;ENST00000352993.3;ENST00000356906.3;ENST00000351666.3;ENST00000493795.1;ENST00000309486.4;ENST00000393691.2	BRCA1;NBR2	0.24464	0.141177
chr10	131563257	131568856	5600	*	9	6.90279e-11	92	10	131563257	131568856	5600	131565313	131568735	3423	ENST00000306010.7;ENST00000428273.1	MGMT	0.7835	0.558731
chr11	390062	393783	3722	*	10	8.0031e-11	93	11	390062	393783	3722	391037	393648	2612	ENST00000331563.2	PKP3	0.611088	0.241434
chr16	87728462	87733637	5176	*	34	8.7694e-11	94	16	87728462	87733637	5176	87730147	87733503	3357	ENST00000538868.1;ENST00000563609.1;ENST00000284262.2;ENST00000446344.1	JPH3;LOC100129637	0.755418	0.586315
chr6	30482960	30485305	2346	*	85	1.32421e-10	95	6	30482960	30485305	2346	30483837	30484429	593	ENST00000415195.1		0.0396966	0.0887871
chr11	65404020	65407993	3974	*	17	1.85447e-10	96	11	65404020	65407993	3974	65404459	65407734	3276	ENST00000355703.3;ENST00000534313.1;ENST00000527525.1;ENST00000394224.3;ENST00000394227.3	SIPA1;PCNXL3	0.217602	0.270822
chr16	85607181	85609381	2201	*	33	1.86985e-10	97	16	85607181	85609381	2201	85607651	85609071	1421			0.245994	0.496918
chr6	33234998	33237564	2567	*	132	2.77832e-10	98	6	33234998	33237564	2567	33235079	33236989	1911	ENST00000445902.2;ENST00000482399.1;ENST00000478934.1;ENST00000436044.2	VPS52	0.818654	0.672131
chr6	168676915	168680670	3756	*	141	4.38153e-10	99	6	168676915	168680670	3756	168677488	168680476	2989			0.755053	0.509637
chr6	28555379	28559435	4057	*	69	5.92819e-10	100	6	28555379	28559435	4057	28555561	28558113	2553	ENST00000452236.2;ENST00000499525.1;ENST00000530247.1	SCAND3	0.344524	0.197609
chr7	99691117	99692063	947	*	150	8.74929e-10	101	7	99691117	99692063	947	99691314	99691888	575	ENST00000384816.1;ENST00000385024.1;ENST00000385301.1	MCM7;MIR25;MIR93;MIR106B	0.445077	0.410968
chr6	30865692	30869803	4112	*	92	9.51794e-10	102	6	30865692	30869803	4112	30865889	30867748	1860	ENST00000446312.1;ENST00000451954.2;ENST00000361741.4;ENST00000376575.3;ENST00000376568.3;ENST00000324771.8;ENST00000454612.2	DDR1	0.892018	0.714973
chr6	31275441	31276008	568	*	99	1.38081e-09	103	6	31275441	31276008	568	31275551	31275881	331			0.55069	0.253312
chr6	32793821	32798602	4782	*	126	5.41853e-09	104	6	32793821	32798602	4782	32794046	32797830	3785	ENST00000374897.2;ENST00000452392.2	TAP2	0.605359	0.630355
chr6	31940521	31940862	342	*	114	5.49431e-09	105	6	31940521	31940862	342	31940522	31940855	334	ENST00000375356.3;ENST00000478221.1;ENST00000375349.3;ENST00000337523.5;ENST00000375331.2	STK19;DOM3Z	0.0519187	0.0971514
chr11	2394087	2397808	3722	*	13	6.41492e-09	106	11	2394087	2397808	3722	2395948	2397784	1837	ENST00000413483.1;ENST00000263645.4	CD81	0.704049	0.486855
chr11	2318591	2322702	4112	*	12	6.7386e-09	107	11	2318591	2322702	4112	2320647	2322674	2028	ENST00000381153.3;ENST00000456145.2;ENST00000470369.1;ENST00000182290.4;ENST00000483227.1;ENST00000381121.3;ENST00000451520.2;ENST00000381117.1	C11orf21;TSPAN32	0.411764	0.248193
chr15	26109211	26112932	3722	*	26	1.36215e-08	108	15	26109211	26112932	3722	26109215	26111072	1858	ENST00000356865.6;ENST00000557558.1	ATP10A	0.641461	0.591263
chr17	37753637	37757358	3722	*	38	1.93243e-08	109	17	37753637	37757358	3722	37753772	37756091	2320			0.0952602	0.142772
chr15	79298054	79299020	967	*	29	2.89488e-08	110	15	79298054	79299020	967	79298234	79298691	458	ENST00000560334.1;ENST00000394745.3	RASGRF1	0.800716	0.644563
chr6	31759068	31761455	2388	*	106	3.24673e-08	111	6	31759068	31761455	2388	31759486	31761055	1570	ENST00000375663.3;ENST00000444930.2	VARS	0.778632	0.625381
chr13	114880888	114882207	1320	*	24	3.27177e-08	112	13	114880888	114882207	1320	114880889	114881968	1080		RASA3	0.698172	0.411289
chr16	28993787	28997898	4112	*	31	3.84702e-08	113	16	28993787	28997898	4112	28995271	28996533	1263	ENST00000395461.3;ENST00000564277.1;ENST00000563964.1;ENST00000395456.2;ENST00000454369.2;ENST00000360872.5;ENST00000566177.1;ENST00000565975.1;ENST00000569969.1;ENST00000311008.11;ENST00000334536.8;ENST00000568899.1	SPNS1;LAT	0.579303	0.438447
chr12	115130900	115135595	4696	*	21	4.08369e-08	114	12	115130900	115135595	4696	115132761	115135576	2816			0.556602	0.336607
chr16	77230956	77235382	4427	*	32	4.23022e-08	115	16	77230956	77235382	4427	77232522	77233353	832	ENST00000378644.4;ENST00000439557.2;ENST00000545553.1;ENST00000248248.3	SYCE1L;MON1B	0.824456	0.684431
chr15	31514873	31517357	2485	*	27	4.77937e-08	116	15	31514873	31517357	2485	31515750	31516481	732	ENST00000557928.1;ENST00000559094.1		0.299501	0.450428
chr6	30566476	30571160	4685	*	87	5.05878e-08	117	6	30566476	30571160	4685	30567633	30570163	2531	ENST00000376511.2	PPP1R10	0.782163	0.659173
chr3	147121383	147125214	3832	*	58	5.63067e-08	118	3	147121383	147125214	3832	147121892	147125114	3223	ENST00000484399.1;ENST00000473123.1;ENST00000491672.1;ENST00000383075.3;ENST00000525172.2;ENST00000425731.3	ZIC4	0.404889	0.330516
chr6	28827085	28831534	4450	*	72	7.81771e-08	119	6	28827085	28831534	4450	28828946	28831393	2448	ENST00000440244.1		0.529447	0.460465
chr5	203153	207389	4237	*	65	9.29005e-08	120	5	203153	207389	4237	203595	205947	2353	ENST00000296824.2	CCDC127	0.766918	0.655683
chr6	31596253	31598120	1868	*	101	1.1799e-07	121	6	31596253	31598120	1868	31596847	31597532	686	ENST00000376010.5;ENST00000435052.2	BAT2	0.765256	0.532275
chr6	32016006	32016697	692	*	115	1.23071e-07	122	6	32016006	32016697	692	32016100	32016690	591		TNXB	0.357447	0.282622
chr3	197399078	197403913	4836	*	61	1.27447e-07	123	3	197399078	197403913	4836	197401134	197402153	1020	ENST00000273582.5;ENST00000401223.1	KIAA0226;MIR922	0.762506	0.610421
chr12	322244	323379	1136	*	20	1.32837e-07	124	12	322244	323379	1136	322250	323242	993	ENST00000424061.2;ENST00000359674.4;ENST00000536824.1;ENST00000428720.1	SLC6A12	0.0849658	0.186457
chr22	45608098	45609042	945	*	57	1.32837e-07	124	22	45608098	45609042	945	45608345	45608713	369	ENST00000251993.7;ENST00000391627.2	C22orf9	0.119831	0.263942
chr6	31845577	31849688	4112	*	110	2.05119e-07	126	6	31845577	31849688	4112	31845672	31849272	3601	ENST00000465707.1;ENST00000544672.1;ENST00000229729.6;ENST00000375562.4;ENST00000395728.3;ENST00000442298.2;ENST00000480912.1	SLC44A4;EHMT2	0.753676	0.557954
chr11	2925187	2926655	1469	*	15	2.24262e-07	127	11	2925187	2926655	1469	2925439	2926422	984	ENST00000455942.2;ENST00000533594.1	SLC22A18;SLC22A18AS	0.355791	0.456194
chr6	32094255	32096420	2166	*	120	3.19427e-07	128	6	32094255	32096420	2166	32094915	32096359	1445	ENST00000468502.1;ENST00000375203.3;ENST00000375192.2;ENST00000375201.4	ATF6B	0.0747023	0.117175
chr6	31838072	31839053	982	*	109	3.63222e-07	129	6	31838072	31839053	982	31838402	31839025	624	ENST00000229729.6	SLC44A4	0.698912	0.492015
chr17	75315089	75316264	1176	*	43	3.76647e-07	130	17	75315089	75316264	1176	75315108	75316233	1126	ENST00000329047.8;ENST00000397613.4;ENST00000449803.2	SEPT9	0.0938721	0.19137
chr11	66034851	66035367	517	*	18	5.07442e-07	131	11	66034851	66035367	517	66034896	66035276	381	ENST00000394065.2;ENST00000394067.2;ENST00000417856.1;ENST00000316924.5;ENST00000311481.6;ENST00000527397.1;ENST00000314965.8;ENST00000394080.2;ENST00000394078.1;ENST00000533287.1	KLC2;RAB1B	0.0720264	0.226714
chr15	41058071	41061792	3722	*	28	6.49769e-07	132	15	41058071	41061792	3722	41059627	41061527	1901	ENST00000559932.1;ENST00000559445.1;ENST00000260447.4;ENST00000558670.1;ENST00000558727.1;ENST00000344320.6	GCHFR;DNAJC17;C15orf62	0.546674	0.434277
chr6	31602174	31603842	1669	*	102	1.52146e-06	133	6	31602174	31603842	1669	31602257	31603476	1220	ENST00000435052.2	BAT2	0.769873	0.491543
chr6	30150746	30155429	4684	*	79	1.65005e-06	134	6	30150746	30155429	4684	30152802	30155334	2533	ENST00000437089.1	TRIM26	0.799341	0.630374
chr6	32055359	32055534	176	*	118	1.6674e-06	135	6	32055359	32055534	176	32055370	32055534	165		TNXB	0.0560797	0.151622
chr7	180342	184229	3888	*	143	1.76214e-06	136	7	180342	184229	3888	181309	184035	2727	ENST00000467050.1		0.61105	0.401478
chr17	76123412	76126950	3539	*	44	4.46857e-06	137	17	76123412	76126950	3539	76124173	76126886	2714	ENST00000306591.6;ENST00000322914.2;ENST00000322933.4;ENST00000301627.4	TMC6;TMC8	0.203676	0.139498
chr6	30698376	30699234	859	*	90	5.44681e-06	138	6	30698376	30699234	859	30698584	30698987	404	ENST00000376389.3	FLOT1	0.132842	0.285506
chr6	33373318	33375297	1980	*	137	6.33084e-06	139	6	33373318	33375297	1980	33373978	33374638	661	ENST00000428849.2	KIFC1	0.891646	0.72246
chr11	70279528	70284556	5029	*	19	7.61688e-06	140	11	70279528	70284556	5029	70280382	70282774	2393	ENST00000376561.3;ENST00000301843.8;ENST00000346329.3;ENST00000538675.1	CTTN	0.612204	0.609448
chr6	32166076	32167498	1423	*	125	1.60476e-05	141	6	32166076	32167498	1423	32166274	32166839	566	ENST00000443903.2	NOTCH4	0.819055	0.564372
chr7	157199368	157200687	1320	*	152	1.69083e-05	142	7	157199368	157200687	1320	157199417	157200669	1253		DNAJB6	0.751886	0.654105
chr6	32807852	32810134	2283	*	128	1.81185e-05	143	6	32807852	32810134	2283	32808504	32810026	1523	ENST00000395339.3	PSMB8	0.772315	0.695699
chr16	8985159	8989270	4112	*	30	3.13256e-05	144	16	8985159	8989270	4112	8985593	8988917	3325	ENST00000344836.4;ENST00000544549.1	USP7	0.667236	0.653936
chr17	77535436	77537962	2527	*	46	3.66579e-05	145	17	77535436	77537962	2527	77536313	77537585	1273	ENST00000453134.2		0.542673	0.300711
chr8	65291265	65294986	3722	*	153	3.77921e-05	146	8	65291265	65294986	3722	65291287	65294798	3512	ENST00000520799.1;ENST00000385081.1	MIR124-2	0.613086	0.232819
chr17	76801052	76802434	1383	*	45	3.825e-05	147	17	76801052	76802434	1383	76801065	76802348	1284	ENST00000312010.6	USP36	0.874871	0.719115
chr17	78999329	79001082	1754	*	48	4.44284e-05	148	17	78999329	79001082	1754	78999347	79001080	1734	ENST00000576859.1		0.133294	0.314619
chr6	30953923	30958851	4929	*	95	0.000124477	149	6	30953923	30958851	4929	30955358	30956796	1439	ENST00000486149.2;ENST00000450707.1;ENST00000376296.3	MUC21	0.692486	0.545007
chr17	78924883	78926469	1587	*	47	0.00018175	150	17	78924883	78926469	1587	78925172	78926185	1014	ENST00000575542.1	RPTOR	0.878348	0.631449
chr6	30095078	30095360	283	*	78	0.000238906	151	6	30095078	30095360	283	30095174	30095295	122			0.77305	0.483934
chr6	31103281	31107766	4486	*	96	0.000239237	152	6	31103281	31107766	4486	31105337	31107663	2327	ENST00000481450.2;ENST00000547221.1;ENST00000259845.4	PSORS1C1;PSORS1C2	0.313364	0.144084
chr6	31744231	31745131	901	*	104	0.000391639	153	6	31744231	31745131	901	31744339	31744927	589	ENST00000375688.4;ENST00000467576.1;ENST00000375686.3	C6orf27	0.133697	0.111269
chr6	170559375	170563096	3722	*	142	0.000653516	154	6	170559375	170563096	3722	170559437	170562191	2755			0.677031	0.525621
chr7	5270152	5274330	4179	*	145	0.00636687	155	7	5270152	5274330	4179	5270512	5273407	2896	ENST00000288828.4	WIPI2	0.764886	0.577561

## Sheet: Supplementary Table 7
Supplementary Table 7. DMRs for Spindle vs Chondroid (p<0.01)
seqnames	start	end	width	strand	dmrNo	dmrP	dmrpRank	dmrChrom	dmrStart	dmrEnd	dmrSize	dmrCoreStart	dmrCoreEnd	dmrCoreSize	ensemblID	geneSymbol	betaAv_Chondroid	betaAv_Spindle
chr20	57463351	57464052	702	*	11	1.37598e-29	1	20	57463351	57464052	702	57463355	57464002	648	ENST00000371098.2;ENST00000313949.7;ENST00000464624.1;ENST00000441270.1;ENST00000424434.1	GNAS	0.193548	0.449711
chr6	29691940	29692281	342	*	13	1.25302e-25	2	6	29691940	29692281	342	29691981	29692281	301	ENST00000475996.1;ENST00000440587.2;ENST00000399258.3	HLA-F	0.0817825	0.551138
chr1	25257459	25257716	258	*	1	1.44846e-23	3	1	25257459	25257716	258	25257505	25257629	125	ENST00000308873.6;ENST00000428150.2	RUNX3	0.15103	0.642361
chr6	30698254	30699316	1063	*	14	2.20198e-18	4	6	30698254	30699316	1063	30698584	30698987	404	ENST00000376389.3	FLOT1	0.132842	0.402922
chr11	793842	797321	3480	*	3	3.3563e-17	5	11	793842	797321	3480	794433	796569	2137	ENST00000320230.5;ENST00000531214.1	SLC25A22	0.247316	0.484605
chr12	322244	323379	1136	*	6	3.42071e-17	6	12	322244	323379	1136	322250	323242	993	ENST00000424061.2;ENST00000359674.4;ENST00000536824.1;ENST00000428720.1	SLC6A12	0.0849658	0.25767
chr6	32086425	32087409	985	*	18	6.24386e-17	7	6	32086425	32087409	985	32086425	32087080	656	ENST00000375203.3	ATF6B	0.0902936	0.192539
chr11	128554521	128558634	4114	*	5	6.62765e-17	8	11	128554521	128558634	4114	128554939	128557589	2651	ENST00000501648.2;ENST00000527767.2;ENST00000525560.1;ENST00000572256.1		0.125367	0.411081
chr10	123351597	123355933	4337	*	2	1.44933e-16	9	10	123351597	123355933	4337	123353298	123355748	2451	ENST00000346997.2;ENST00000369056.1;ENST00000369061.4;ENST00000357555.5;ENST00000358487.5;ENST00000369060.4;ENST00000457416.2;ENST00000360144.3;ENST00000369059.1;ENST00000369062.3	FGFR2	0.241278	0.597196
chr6	31733559	31734243	685	*	16	2.7839e-16	10	6	31733559	31734243	685	31733619	31734232	614	ENST00000419679.1;ENST00000375686.3;ENST00000467576.1;ENST00000375688.4	C6orf27	0.740174	0.57922
chr2	43454801	43455142	342	*	10	1.80796e-15	11	2	43454801	43455142	342	43454817	43455103	287	ENST00000282388.3	ZFP36L2;LOC100129726	0.067856	0.1335
chr6	33217190	33217421	232	*	20	3.59511e-15	12	6	33217190	33217421	232	33217193	33217421	229	ENST00000442228.1;ENST00000450514.1;ENST00000422366.1;ENST00000427196.1		0.0659877	0.140339
chr6	31539892	31544003	4112	*	15	5.55629e-14	13	6	31539892	31544003	4112	31539973	31543686	3714	ENST00000454783.1;ENST00000418386.2;ENST00000436827.2;ENST00000449264.2	LTA;TNF	0.545736	0.551508
chr19	46141697	46143233	1537	*	9	7.42465e-14	14	19	46141697	46143233	1537	46142212	46142930	719	ENST00000362196.1;ENST00000245925.2	EML2;MIR330	0.130337	0.226075
chr6	31803143	31806622	3480	*	17	5.24924e-13	15	6	31803143	31806622	3480	31803243	31805329	2087	ENST00000375640.3;ENST00000375641.2;ENST00000375638.3;ENST00000375642.2;ENST00000395789.1;ENST00000375633.1;ENST00000395788.3;ENST00000364884.1;ENST00000534920.1;ENST00000375636.4	C6orf48;SNORD52	0.134881	0.224881
chr6	33267418	33268008	591	*	21	6.18689e-10	16	6	33267418	33268008	591	33267469	33267996	528	ENST00000444031.2;ENST00000466866.1;ENST00000497454.1;ENST00000421215.2;ENST00000434618.2	RGL2;TAPBP	0.0599214	0.114546
chr6	28827813	28831534	3722	*	12	2.25363e-07	17	6	28827813	28831534	3722	28828946	28831393	2448	ENST00000440244.1		0.529447	0.558
chr11	2919436	2922915	3480	*	4	6.81641e-06	18	11	2919436	2922915	3480	2919689	2922852	3164	ENST00000347936.2;ENST00000455942.2;ENST00000533594.1;ENST00000312221.5;ENST00000449793.2;ENST00000380574.1	SLC22A18AS;SLC22A18	0.488365	0.509048
chr14	101526663	101530439	3777	*	7	6.81641e-06	18	14	101526663	101530439	3777	101526670	101528579	1910	ENST00000385226.1;ENST00000362145.1	MIR496;MIR377	0.42644	0.672347
chr6	32094468	32096420	1953	*	19	1.21627e-05	20	6	32094468	32096420	1953	32094915	32096359	1445	ENST00000468502.1;ENST00000375203.3;ENST00000375192.2;ENST00000375201.4	ATF6B	0.0747023	0.165539
chr19	13944909	13948630	3722	*	8	1.80755e-05	21	19	13944909	13948630	3722	13946770	13948274	1505	ENST00000386972.1;ENST00000385073.1;ENST00000385245.1	MIR24-2;MIR27A;MIR23A	0.260651	0.367657

## Sheet: Supplementary Table 8
Supplementary Table 8. DEGs for NST vs Spindle in Case 1, FDR < 0.05 ("UP" and "Down" refer to genes that are up-regulated and down-regulated in Spindle compared to NST.)
Genes	logFC	unshrunk.logFC	logCPM	PValue	regulate	FDR
BPIFA1	-5.9301	6.62485	4.21299	2.4003e-12	Down	1.64268e-10
CLPSL1	-5.68389	6.37693	4.07084	1.29225e-10	Down	7.47858e-09
SLC5A5	-5.55992	5.72743	5.30187	2.2092e-26	Down	5.49669e-24
SCGB2A2	-5.00609	5.03715	6.98137	8.2901e-62	Down	1.02122e-58
AZGP1	-4.87917	4.88357	9.65103	8.40713e-149	Down	7.24947e-145
TRPV6	-4.86222	5.54685	3.67197	2.44842e-06	Down	7.18119e-05
WFDC2	-4.83855	4.8445	9.17198	1.17911e-130	Down	5.08373e-127
SCGB1D2	-4.74073	4.87941	4.91407	1.6063e-17	Down	2.09866e-15
SCGB3A1	-4.74009	4.80575	5.78502	3.1335e-31	Down	1.00075e-28
MAL2	-4.69845	4.75197	6.01013	4.83675e-36	Down	1.89579e-33
MSMB	-4.64543	4.80991	4.67275	2.97136e-14	Down	2.66896e-12
CAPN13	-4.60532	4.69889	5.25848	1.80406e-21	Down	3.11128e-19
CP	-4.59123	4.75545	4.63953	1.30828e-13	Down	1.05432e-11
CHL1	-4.5819	4.96189	3.9131	1.87339e-07	Down	6.87413e-06
PRRG2	-4.5819	4.96189	3.91311	1.76615e-07	Down	6.56446e-06
SPDEF	-4.46274	4.54685	5.28017	2.0642e-21	Down	3.49011e-19
ATP13A4	-4.45767	4.83635	3.85649	7.72597e-07	Down	2.47662e-05
PLAAT1	-4.45767	4.83635	3.85648	7.58007e-07	Down	2.43892e-05
SLPI	-4.3633	4.36933	8.73609	4.86592e-108	Down	1.04897e-104
PNMT	-4.35529	4.4924	4.67269	3.1648e-13	Down	2.41505e-11
MB	-4.33718	4.59933	4.07073	5.27452e-08	Down	2.19721e-06
ERBB2	-4.33568	4.34099	8.89357	5.01605e-113	Down	1.44178e-109
ATP6V1C2	-4.32176	4.69886	3.79754	3.40233e-06	Down	9.71465e-05
BNIPL	-4.32175	4.69885	3.79754	2.70472e-06	Down	7.87932e-05
LACRT	-4.26396	4.46439	4.25727	2.39465e-09	Down	1.20755e-07
FGF13	-4.21471	4.37693	4.42245	1.97515e-10	Down	1.12051e-08
FGB	-4.18044	4.2838	4.85727	1.88836e-14	Down	1.73227e-12
C16orf89	-4.17713	4.37693	4.21282	1.4674e-08	Down	6.69492e-07
FOXA1	-4.17619	4.20544	6.38644	2.33369e-39	Down	1.00617e-36
PADI3	-4.14178	4.22493	5.07165	8.15707e-17	Down	9.6354e-15
MAB21L4	-4.11035	4.13327	6.66037	3.19184e-45	Down	1.61902e-42
FUT2	-4.06447	4.12415	5.40395	1.49239e-20	Down	2.38312e-18
SLC34A2	-4.04654	4.05504	7.98047	2.57025e-79	Down	3.69388e-76
CXCL17	-4.03204	4.07205	5.87324	1.71109e-27	Down	4.47114e-25
TSPAN8	-4.02512	4.07739	5.53627	3.61372e-22	Down	6.92469e-20
DKK1	-4.00414	4.37694	3.67193	4.75889e-05	Down	0.000991206
BARX1	-4.00413	4.37693	3.67192	4.68796e-05	Down	0.000981172
ESRP1	-3.99715	4.04935	5.51807	6.73059e-22	Down	1.23485e-19
ORM2	-3.99261	4.2514	3.91306	2.43573e-06	Down	7.16837e-05
SULT1A2	-3.98603	4.18428	4.11963	1.45716e-07	Down	5.53526e-06
MUC5B	-3.97355	4.06499	4.85723	1.54323e-13	Down	1.23216e-11
FGG	-3.93738	3.953	7.04544	3.16639e-52	Down	2.10029e-49
TF	-3.92966	3.9619	6.07339	1.54692e-30	Down	4.76396e-28
VSTM2L	-3.92685	4.00922	4.94136	6.09276e-14	Down	5.20177e-12
TFF3	-3.91556	3.96188	5.60671	1.87265e-22	Down	3.66996e-20
RORC	-3.90525	4.0399	4.4224	1.66037e-09	Down	8.56949e-08
MARVELD3	-3.89494	4.05499	4.25722	3.21755e-08	Down	1.38034e-06
CYP4X1	-3.88007	4.07737	4.07068	4.70602e-07	Down	1.5668e-05
LBP	-3.87135	3.91301	5.70644	2.65394e-23	Down	5.44879e-21
CALML5	-3.86004	3.8762	6.93939	3.70465e-48	Down	1.99658e-45
PCP4L1	-3.85668	4.1139	3.85643	8.65536e-06	Down	0.000224659
WNK2	-3.85668	4.1139	3.85643	9.48759e-06	Down	0.000242046
MIEN1	-3.84065	3.84493	8.79322	1.0858e-100	Down	1.87258e-97
SLC5A1	-3.82775	3.96189	4.38283	6.68407e-09	Down	3.14955e-07
TPD52	-3.82249	3.88594	5.16791	5.09782e-16	Down	5.48397e-14
SDR42E1	-3.76569	3.96189	4.02002	2.01394e-06	Down	6.07211e-05
CLDN4	-3.74863	3.75993	7.34428	8.8843e-57	Down	8.51214e-54
ATP6V0A4	-3.74585	3.87942	4.34214	1.92222e-08	Down	8.45679e-07
TMC5	-3.72939	3.77288	5.55407	3.43442e-20	Down	5.38454e-18
CDH1	-3.71856	3.7327	7.01281	2.8152e-48	Down	1.61837e-45
PKP2	-3.7066	3.96189	3.79749	3.55344e-05	Down	0.000777698
ELF3	-3.69963	3.72208	6.3759	7.97363e-34	Down	2.98942e-31
EPS8L1	-3.64148	3.83636	3.96749	6.27362e-06	Down	0.000168004
TC2N	-3.63097	3.69885	4.96826	6.77534e-13	Down	4.99349e-11
CLPSL2	-3.5984	3.69887	4.53491	3.64676e-09	Down	1.79691e-07
MSLN	-3.58554	3.63995	5.1909	6.3067e-15	Down	5.91116e-13
KIAA1324	-3.58454	3.61395	5.94279	1.1404e-24	Down	2.65774e-22
AQP5	-3.56332	3.61137	5.32233	5.15136e-16	Down	5.48397e-14
PGAP3	-3.54463	3.55447	7.37982	6.96388e-54	Down	5.45905e-51
CD24	-3.54109	3.56678	6.0855	2.23106e-26	Down	5.49669e-24
SDR16C5	-3.48351	3.63996	4.07062	4.72893e-06	Down	0.000131966
DEGS2	-3.46599	3.52377	5.04629	9.17492e-13	Down	6.70469e-11
CYP21A2	-3.45633	3.56958	4.34208	1.6843e-07	Down	6.28733e-06
MACC1	-3.45632	3.56957	4.3421	1.98827e-07	Down	7.26477e-06
KRT81	-3.43776	3.47646	5.49936	6.9914e-17	Down	8.4911e-15
PLA2G2A	-3.4254	3.49239	4.85707	5.83249e-11	Down	3.44476e-09
S100P	-3.40996	3.45492	5.30116	5.63399e-15	Down	5.39799e-13
BPIFB2	-3.40542	3.44403	5.48073	1.98249e-16	Down	2.31013e-14
CLDN7	-3.37557	3.38692	7.05724	5.33753e-43	Down	2.4224e-40
ZG16B	-3.37188	3.41439	5.34302	4.7716e-15	Down	4.67562e-13
CNKSR1	-3.36968	3.43138	4.91369	4.09659e-11	Down	2.48767e-09
SPINT2	-3.36454	3.37114	7.8033	7.49304e-61	Down	8.07656e-58
PRSS16	-3.36196	3.4924	4.16687	3.02983e-06	Down	8.6798e-05
ILDR1	-3.36196	3.4924	4.16687	3.01877e-06	Down	8.67696e-05
ACKR2	-3.35546	3.54685	3.85637	8.35585e-05	Down	0.0016228
CRISP3	-3.35544	3.54684	3.85637	9.971e-05	Down	0.00190643
FOXI1	-3.34948	3.59932	3.67186	0.000500506	Down	0.00750584
EPCAM	-3.34618	3.36245	6.54707	1.34964e-32	Down	4.47613e-30
ADGRF1	-3.33661	3.37692	5.38369	2.65121e-15	Down	2.62774e-13
GALNT3	-3.33454	3.37693	5.3222	3.28765e-14	Down	2.92262e-12
CPAMD8	-3.33222	3.37692	5.25799	5.01963e-14	Down	4.32843e-12
WNT7B	-3.31975	3.37692	4.96815	2.92474e-11	Down	1.81439e-09
AKR1C2	-3.29619	3.33846	5.3011	3.55653e-14	Down	3.09778e-12
ESRP2	-3.29176	3.33633	5.23593	3.30012e-13	Down	2.49622e-11
SLC4A11	-3.22451	3.26446	5.32216	9.20799e-14	Down	7.63467e-12
TFAP2B	-3.22409	3.30292	4.57048	4.99212e-08	Down	2.08966e-06
RDH10	-3.21212	3.22129	7.22965	3.25112e-44	Down	1.55747e-41
GRTP1	-3.20714	3.2514	5.19074	1.48981e-12	Down	1.053e-10
YBX2	-3.20713	3.25139	5.19075	1.4017e-12	Down	9.98912e-11
SCGB1A1	-3.20055	3.26145	4.82783	1.24331e-09	Down	6.49759e-08
TMEM125	-3.19822	3.22492	5.79928	8.55983e-19	Down	1.25104e-16
PRSS8	-3.19177	3.21937	5.75338	2.80148e-18	Down	3.89632e-16
PADI2	-3.18477	3.20703	6.02205	1.332e-21	Down	2.34405e-19
LY6D	-3.13538	3.16284	5.72193	4.662e-17	Down	5.74292e-15
TACSTD2	-3.13265	3.13907	7.66759	2.96623e-52	Down	2.10029e-49
RASAL1	-3.11887	3.18427	4.70486	2.6138e-08	Down	1.12694e-06
EPB41L4B	-3.09438	3.16543	4.60522	9.75406e-08	Down	3.82315e-06
TTC9	-3.09438	3.16543	4.60522	9.33623e-08	Down	3.69295e-06
MYO5B	-3.08752	3.18428	4.30017	3.94641e-06	Down	0.000111584
RAB11FIP4	-3.07328	3.22493	3.91294	0.000202043	Down	0.0035339
SAMD12	-3.07327	3.22493	3.91295	0.000208801	Down	0.00363735
FAXC	-3.07327	3.22492	3.91295	0.000195003	Down	0.00342467
CBLC	-3.02145	3.06499	5.09592	1.18461e-10	Down	6.90198e-09
EDN2	-3.01689	3.08743	4.57041	3.23329e-07	Down	1.11078e-05
FAHD2B	-3.01687	3.08741	4.57041	3.15801e-07	Down	1.08926e-05
CERS4	-3.01577	3.05499	5.21341	1.68153e-11	Down	1.09022e-09
EPHB6	-2.99836	3.18429	3.736	0.00116259	Down	0.0155426
HES2	-2.99835	3.18429	3.73598	0.00112522	Down	0.0150664
DSG3	-2.99835	3.18428	3.736	0.00119776	Down	0.0159289
OSGIN1	-2.99835	3.18428	3.73599	0.00106784	Down	0.0144733
PTPRF	-2.99145	2.99736	7.67964	1.16084e-49	Down	7.14997e-47
SLC2A4	-2.98745	3.1139	4.0199	0.000117411	Down	0.00217729
SCNN1B	-2.98157	3.07737	4.25707	1.68976e-05	Down	0.000410444
TRIM17	-2.98156	3.07737	4.25705	1.35754e-05	Down	0.000338325
ANKS1B	-2.97789	3.055	4.46071	1.57208e-06	Down	4.87626e-05
TJP3	-2.97788	3.055	4.46069	1.79058e-06	Down	5.49472e-05
CRACR2B	-2.96713	2.99165	5.75321	5.80561e-16	Down	6.03154e-14
RAB25	-2.96528	2.98102	6.32361	2.26585e-23	Down	4.76546e-21
GABRP	-2.96465	2.97736	6.60813	1.36096e-27	Down	3.66736e-25
PLPP2	-2.95267	2.97641	5.78394	2.90005e-16	Down	3.29042e-14
CAMSAP3	-2.94194	2.99362	4.8569	1.51079e-08	Down	6.82069e-07
CGN	-2.94191	2.99359	4.85691	1.28307e-08	Down	5.91651e-07
TNS4	-2.92935	3.01437	4.34198	8.6758e-06	Down	0.000224659
LYNX1	-2.92933	3.01436	4.34198	8.24174e-06	Down	0.000214708
DDR1	-2.91501	2.91955	7.99343	1.05152e-54	Down	9.06726e-52
LLGL2	-2.90723	2.92629	6.03463	1.16524e-18	Down	1.67465e-16
MYH14	-2.90352	2.92949	5.64013	2.44383e-14	Down	2.21822e-12
C1orf115	-2.89933	2.92713	5.5536	1.77436e-13	Down	1.39094e-11
GJB1	-2.86541	2.9244	4.67232	3.84422e-07	Down	1.31023e-05
CRYBG2	-2.83736	2.96189	3.96738	0.000457722	Down	0.00694883
CASZ1	-2.83149	2.86235	5.38344	1.1608e-11	Down	7.69969e-10
MARVELD2	-2.81598	2.87944	4.57035	1.82855e-06	Down	5.59135e-05
EPPK1	-2.81598	2.87944	4.57037	1.88664e-06	Down	5.74857e-05
MESP1	-2.79912	2.8175	6.00876	3.6161e-17	Down	4.51908e-15
FOLR1	-2.78982	2.82054	5.36319	3.15669e-11	Down	1.94429e-09
P2RY2	-2.78916	2.82944	5.04605	5.18483e-09	Down	2.5087e-07
CATSPERB	-2.78475	2.89151	4.07051	0.000228843	Down	0.0039153
EPHA1	-2.78005	2.9619	3.67182	0.00385265	Down	0.0398148
CYP4Z1	-2.78004	2.96189	3.67181	0.00368155	Down	0.0385735
ITGB6	-2.77625	2.80575	5.40332	2.34703e-11	Down	1.47726e-09
BSPRY	-2.7443	2.76396	5.88653	1.95368e-15	Down	1.9589e-13
MMP15	-2.74081	2.77546	5.19054	1.13618e-09	Down	6.0106e-08
AGT	-2.73561	2.75879	5.67323	2.34695e-13	Down	1.82322e-11
CXADR	-2.72915	2.79197	4.53469	5.10489e-06	Down	0.000141339
C2orf72	-2.72714	2.76025	5.23566	7.66586e-10	Down	4.10576e-08
PLEKHG6	-2.72192	2.76925	4.82765	2.20234e-07	Down	7.91282e-06
AQP3	-2.71186	2.72686	6.21462	8.40046e-19	Down	1.24892e-16
SMAD9	-2.70901	2.79197	4.257	8.55039e-05	Down	0.00165685
CYP4F11	-2.70899	2.79196	4.257	7.65885e-05	Down	0.00151127
RHOV	-2.6886	2.73057	4.94095	7.00606e-08	Down	2.84968e-06
FAM83A	-2.66984	2.79198	3.91289	0.00144127	Down	0.0183847
NOSTRIN	-2.66984	2.79198	3.9129	0.00135229	Down	0.0174252
RHPN2	-2.66983	2.79197	3.91289	0.00126896	Down	0.0166042
NFASC	-2.66983	2.79197	3.91289	0.00123555	Down	0.0162447
KLRG2	-2.66982	2.79196	3.91289	0.00124397	Down	0.0163268
PERP	-2.65706	2.72485	4.42213	2.59994e-05	Down	0.000596257
ARFGEF3	-2.65705	2.72484	4.42213	2.67377e-05	Down	0.000608336
CRYM	-2.65195	2.69887	4.79787	7.96546e-07	Down	2.54393e-05
SH2D3A	-2.63466	2.7395	4.01984	0.000706304	Down	0.0102165
ARHGAP44	-2.63466	2.7395	4.01983	0.000810551	Down	0.0114206
KRTCAP3	-2.61841	2.63995	5.68946	1.92615e-12	Down	1.33945e-10
KLK7	-2.61316	2.65257	4.96791	1.1696e-07	Down	4.54301e-06
PRLR	-2.57346	2.59372	5.73733	2.05884e-12	Down	1.42027e-10
PKP3	-2.56856	2.59269	5.51725	1.7609e-10	Down	1.01228e-08
STARD10	-2.56246	2.56729	7.65335	1.9039e-38	Down	7.81777e-36
VWA2	-2.54299	2.56959	5.38328	1.8407e-09	Down	9.39192e-08
TSTD1	-2.53807	2.59934	4.46058	5.82421e-05	Down	0.0011901
MYO6	-2.53427	2.56958	5.04593	1.2217e-07	Down	4.70302e-06
PROM2	-2.52801	2.552	5.49884	2.49286e-10	Down	1.39584e-08
FA2H	-2.52682	2.58338	4.53463	2.77837e-05	Down	0.000628816
GJB3	-2.52682	2.58338	4.53464	2.65726e-05	Down	0.000606179
PLEKHA6	-2.52365	2.54688	5.53543	2.6e-10	Down	1.42801e-08
TMEM238	-2.52015	2.53449	6.14501	1.12673e-15	Down	1.14303e-13
TCAP	-2.51705	2.56957	4.60506	1.52758e-05	Down	0.00037743
LRATD2	-2.51704	2.56956	4.60508	1.66937e-05	Down	0.000406637
TMEM79	-2.51598	2.54684	5.19044	2.42675e-08	Down	1.05155e-06
KLK11	-2.50155	2.52896	5.32177	6.53778e-09	Down	3.09754e-07
CLDN9	-2.48024	2.59931	3.85627	0.00391311	Down	0.0401699
PRRG4	-2.46906	2.50247	5.07101	1.86263e-07	Down	6.86387e-06
MYCN	-2.46713	2.56958	3.96733	0.00222145	Down	0.0262765
SBSN	-2.46712	2.56957	3.96733	0.00231681	Down	0.0271439
ST6GALNAC1	-2.46712	2.56957	3.96732	0.00273271	Down	0.0305875
TBC1D8	-2.46181	2.49243	5.1673	7.05416e-08	Down	2.85486e-06
NFE2L3	-2.45697	2.54687	4.07045	0.00141687	Down	0.0181271
REEP6	-2.45696	2.54686	4.07046	0.00134148	Down	0.0173167
KDF1	-2.45695	2.54685	4.07047	0.0012243	Down	0.0161566
MUC4	-2.45695	2.54685	4.07046	0.00130337	Down	0.0168975
MAP3K9	-2.45695	2.54685	4.07048	0.00135392	Down	0.0174252
TMPRSS13	-2.45695	2.54685	4.07047	0.00122538	Down	0.0161566
NIPAL3	-2.45695	2.54685	4.07047	0.00129344	Down	0.0167971
KRT4	-2.45694	2.54684	4.07047	0.00128228	Down	0.0167278
TSPOAP1	-2.44884	2.52893	4.16672	0.000707321	Down	0.0102165
LRATD1	-2.43673	2.50246	4.34188	0.000224843	Down	0.0038699
PLLP	-2.43673	2.50246	4.34188	0.000224492	Down	0.0038699
PRSS21	-2.43209	2.49241	4.42207	0.000136583	Down	0.00249837
KLK13	-2.42812	2.48385	4.49805	8.86427e-05	Down	0.00170999
SULT2B1	-2.42468	2.47648	4.57024	4.7382e-05	Down	0.000989286
AK4	-2.41456	2.45494	4.82755	5.1389e-06	Down	0.000141339
LSR	-2.41056	2.41756	7.02986	2.58869e-24	Down	5.72365e-22
DHCR24	-2.36414	2.36843	7.67361	1.39686e-33	Down	4.81806e-31
LAD1	-2.3568	2.37694	5.60577	9.59517e-10	Down	5.10735e-08
PSCA	-2.3543	2.37693	5.46123	6.85001e-09	Down	3.2102e-07
SERINC2	-2.35327	2.36118	6.82273	2.20415e-21	Down	3.65508e-19
ARHGEF5	-2.34806	2.37694	5.16725	2.74277e-07	Down	9.57861e-06
TSPAN1	-2.34686	2.37692	5.11991	4.80968e-07	Down	1.58904e-05
KLK8	-2.33497	2.34889	6.05948	6.22708e-13	Down	4.62897e-11
SMPDL3B	-2.33218	2.37693	4.67214	5.25634e-05	Down	0.00108175
ASS1	-2.32927	2.37692	4.60502	6.97833e-05	Down	0.0013994
SP4	-2.32596	2.37694	4.53458	0.000122674	Down	0.00226029
GRHL3	-2.31772	2.37694	4.38251	0.000377609	Down	0.00594183
RNF183	-2.31772	2.37693	4.38251	0.000367044	Down	0.00581806
PLEKHN1	-2.31251	2.37693	4.30001	0.000691342	Down	0.0100192
OCLN	-2.3125	2.37692	4.30003	0.000773001	Down	0.0109812
DLGAP1	-2.30628	2.37692	4.21251	0.00120993	Down	0.0160511
PTPN3	-2.29876	2.37693	4.11937	0.00213731	Down	0.0255428
DHDH	-2.29876	2.37693	4.11937	0.002092	Down	0.0251244
TESMIN	-2.29876	2.37693	4.11936	0.00206365	Down	0.0248657
NBEA	-2.29876	2.37693	4.11936	0.00235509	Down	0.0274062
CST6	-2.29597	2.32249	5.23545	2.63555e-07	Down	9.27605e-06
KIAA1671	-2.28941	2.37692	4.01979	0.0035965	Down	0.0379128
ABLIM1	-2.27741	2.28482	6.85921	1.0538e-20	Down	1.71451e-18
ICA1	-2.24469	2.27003	5.25746	5.12077e-07	Down	1.67895e-05
ZBTB7C	-2.23172	2.25143	5.55317	1.7661e-08	Down	7.89073e-07
KCNK1	-2.23172	2.25143	5.55316	1.81762e-08	Down	8.07902e-07
ADRB2	-2.21999	2.27001	4.49802	0.000356691	Down	0.00567481
SERPINA3	-2.21949	2.22935	6.43359	6.21551e-15	Down	5.88971e-13
ADGRG1	-2.20447	2.21519	6.31224	1.0611e-13	Down	8.7142e-12
SLC37A1	-2.20273	2.22083	5.63963	8.37259e-09	Down	3.88155e-07
HIP1R	-2.20147	2.22495	5.32163	4.27572e-07	Down	1.43461e-05
MED24	-2.19989	2.20556	7.17022	8.03965e-23	Down	1.61223e-20
ARHGEF35	-2.19912	2.23253	4.91327	1.85111e-05	Down	0.000443392
EGLN3	-2.19589	2.20473	6.56337	4.15603e-16	Down	4.59454e-14
FAM83H	-2.18991	2.22491	4.85664	3.10213e-05	Down	0.000689424
HMGCS2	-2.17659	2.23944	4.25689	0.00199203	Down	0.0241593
RAMP1	-2.17659	2.23944	4.25689	0.00191432	Down	0.0233482
TRIM16L	-2.17314	2.20004	5.14368	2.92299e-06	Down	8.45803e-05
TFCP2L1	-2.1693	2.19053	5.42259	3.10608e-07	Down	1.07565e-05
HOMER2	-2.16457	2.19249	5.09556	5.28065e-06	Down	0.000144509
CITED4	-2.15494	2.17049	5.79847	2.32452e-09	Down	1.17908e-07
F11R	-2.14184	2.16121	5.517	9.32242e-08	Down	3.69295e-06
TBX6	-2.14108	2.18428	4.60494	0.000336869	Down	0.0053993
FAAH2	-2.12162	2.15452	4.88521	4.86724e-05	Down	0.00101133
NUP210	-2.10562	2.15454	4.4605	0.00094261	Down	0.0129842
CREB3L4	-2.09291	2.12902	4.76728	0.000145282	Down	0.0026374
IKZF2	-2.08355	2.13592	4.38246	0.00153862	Down	0.0193686
SPINT1	-2.08215	2.09938	5.62268	7.57172e-08	Down	3.03679e-06
KLK6	-2.06662	2.07738	6.21392	1.77005e-11	Down	1.13904e-09
MAP3K21	-2.05757	2.1139	4.29995	0.00292734	Down	0.0322382
GPRIN2	-2.05756	2.1139	4.29995	0.0026659	Down	0.0300497
C11orf80	-2.05684	2.09683	4.63888	0.000426399	Down	0.00659992
TMEM139	-2.05683	2.09681	4.6389	0.00041496	Down	0.00647053
FAM174B	-2.05644	2.08744	4.91321	7.0019e-05	Down	0.00140087
PSMD3	-2.05298	2.05712	7.49748	1.05354e-23	Down	2.27117e-21
ERBB3	-2.04135	2.05502	5.88592	5.23677e-09	Down	2.5087e-07
SDC4	-2.02875	2.03502	6.90853	3.32694e-17	Down	4.21885e-15
CLMN	-2.02786	2.05499	5.04571	3.32406e-05	Down	0.000734957
ZNF296	-2.0049	2.02902	5.16708	1.74383e-05	Down	0.000421206
MAP7	-2.00488	2.02901	5.1671	1.558e-05	Down	0.000382172
PPP1R13B	-2.00051	2.03589	4.73622	0.000341254	Down	0.00544932
TCN1	-1.98732	2.00139	5.81329	4.95235e-08	Down	2.08313e-06
TRIM29	-1.98599	2.00771	5.27906	9.34295e-06	Down	0.000239063
TM4SF18	-1.98599	2.0077	5.27905	9.29321e-06	Down	0.000238498
IGSF9	-1.98328	2.00252	5.42252	2.3019e-06	Down	6.82083e-05
SLC24A3	-1.98141	2.02902	4.42198	0.00242119	Down	0.028024
FAM234B	-1.98141	2.02901	4.42197	0.00232689	Down	0.027188
SH3RF2	-1.9814	2.029	4.42198	0.00231379	Down	0.0271439
SLC7A5	-1.97563	1.98788	5.98175	5.23012e-09	Down	2.5087e-07
EFNA5	-1.95293	1.98462	4.8274	0.000301232	Down	0.00492888
PARD6B	-1.95086	1.98989	4.60489	0.00119887	Down	0.0159289
CEP72	-1.94763	1.99842	4.34176	0.00410071	Down	0.0416986
HAS3	-1.94762	1.99842	4.34177	0.0039629	Down	0.0405844
ZNF552	-1.94471	1.9547	6.22503	2.51866e-10	Down	1.40119e-08
DSC2	-1.93816	1.96191	5.14358	3.90936e-05	Down	0.000845603
CLDN1	-1.92116	1.93156	6.1562	1.66957e-09	Down	8.56949e-08
KRT75	-1.92077	1.96191	4.53448	0.00220648	Down	0.0262073
ITGB4	-1.91014	1.92629	5.58816	1.58442e-06	Down	4.89694e-05
TP63	-1.90746	1.92948	5.21288	3.03173e-05	Down	0.00067552
GGT6	-1.9018	1.93636	4.70447	0.000907217	Down	0.0126176
IRX2	-1.9018	1.93636	4.70447	0.000870393	Down	0.0121643
LRP5	-1.89911	1.92443	5.04566	0.000109437	Down	0.00205146
GALNT6	-1.89578	1.90983	5.75241	4.2745e-07	Down	1.43461e-05
MT1X	-1.88949	1.89305	7.58718	1.07539e-21	Down	1.9319e-19
EPS8L2	-1.88862	1.91128	5.16705	5.90441e-05	Down	0.00120363
RASD2	-1.87682	1.90299	4.9941	0.000180488	Down	0.00319578
OGFRL1	-1.8766	1.88453	6.48084	2.21809e-11	Down	1.40637e-09
SYT7	-1.87048	1.88506	5.68893	8.6605e-07	Down	2.7557e-05
CLIC3	-1.85235	1.87943	4.94062	0.000314295	Down	0.0050943
KRT14	-1.84623	1.85449	6.40377	2.57444e-10	Down	1.42304e-08
JUP	-1.84428	1.85224	6.45241	8.41878e-11	Down	4.93844e-09
IQCH	-1.83649	1.87442	4.57009	0.00257757	Down	0.0292386
CFB	-1.82823	1.83635	6.41358	2.27731e-10	Down	1.28348e-08
FCHO1	-1.82532	1.85337	4.88511	0.000591857	Down	0.00870918
OPLAH	-1.8162	1.83636	5.25723	6.27787e-05	Down	0.00127374
RNF144B	-1.7935	1.80662	5.76779	1.29861e-06	Down	4.07197e-05
CDH3	-1.7932	1.80374	6.04635	6.72512e-08	Down	2.74837e-06
TM4SF1	-1.77989	1.78557	6.8584	9.45665e-13	Down	6.79539e-11
ST6GAL1	-1.77265	1.79197	5.27894	7.8372e-05	Down	0.00153941
DENND11	-1.76764	1.77904	5.92755	4.61611e-07	Down	1.54282e-05
SEMA4A	-1.7569	1.79196	4.60484	0.00386629	Down	0.0398792
VAMP8	-1.74408	1.75013	6.74566	1.89808e-11	Down	1.21238e-09
RAB3D	-1.73302	1.74618	5.72089	5.14674e-06	Down	0.000141339
SDC1	-1.71628	1.71953	7.57794	8.89434e-18	Down	1.2174e-15
SORBS2	-1.67312	1.69884	4.88504	0.00184926	Down	0.0227148
BCR	-1.67048	1.67898	6.23587	9.73787e-08	Down	3.82315e-06
NDRG2	-1.66967	1.67649	6.52677	3.052e-09	Down	1.52123e-07
TXNDC16	-1.66758	1.68886	5.09535	0.00065093	Down	0.0094974
ZNF20	-1.65585	1.68505	4.73611	0.00381627	Down	0.0396478
ZSWIM4	-1.64974	1.65708	6.41335	1.87239e-08	Down	8.2798e-07
FRK	-1.64662	1.65867	5.76771	1.19293e-05	Down	0.000300779
CD9	-1.64238	1.64675	7.10956	1.83859e-12	Down	1.28896e-10
PRKCZ	-1.63423	1.66073	4.82729	0.00298512	Down	0.0327073
PODXL2	-1.62365	1.63277	6.10816	9.04211e-07	Down	2.85605e-05
LRP5L	-1.61574	1.63999	4.91302	0.00249603	Down	0.0286214
BIN2	-1.61571	1.63996	4.91304	0.00234195	Down	0.027327
MEAK7	-1.61326	1.62357	5.94112	4.46546e-06	Down	0.000125426
CIAO3	-1.61051	1.62691	5.36256	0.000247737	Down	0.00414775
NANOS1	-1.61048	1.62688	5.36259	0.000295615	Down	0.0048554
CCDC120	-1.60782	1.62021	5.70485	3.42862e-05	Down	0.000754208
LAMB3	-1.60782	1.6202	5.70487	2.97477e-05	Down	0.000668006
NCEH1	-1.60202	1.60961	6.33246	1.2773e-07	Down	4.89516e-06
NDRG1	-1.58264	1.59934	5.3213	0.000439686	Down	0.00677747
MREG	-1.57265	1.58841	5.38274	0.000369692	Down	0.00584928
TSPAN13	-1.57229	1.57571	7.39008	2.37321e-13	Down	1.82716e-11
CCDC85C	-1.5722	1.58552	5.58797	0.000102244	Down	0.00194625
NTN4	-1.56366	1.57859	5.44163	0.000278118	Down	0.00461194
BAIAP2L1	-1.56051	1.58339	4.9405	0.00309324	Down	0.0336781
KCTD1	-1.55741	1.56958	5.6887	6.54158e-05	Down	0.00131784
SIGIRR	-1.5574	1.56958	5.68872	6.04566e-05	Down	0.00122952
SYNGR2	-1.5509	1.55553	6.95577	3.82858e-10	Down	2.07634e-08
PLEKHA7	-1.5484	1.56958	5.01998	0.0023248	Down	0.027188
TLE2	-1.54785	1.56135	5.55273	0.000169237	Down	0.00303396
ARVCF	-1.5447	1.55591	5.7829	3.92326e-05	Down	0.000845603
ITPR3	-1.54242	1.55199	5.98136	9.55923e-06	Down	0.000243154
PNPLA2	-1.5252	1.52771	7.78202	1.05091e-15	Down	1.07881e-13
PDE4B	-1.524	1.53367	5.9546	1.51188e-05	Down	0.000374625
BDKRB2	-1.52195	1.53564	5.51662	0.000294636	Down	0.00484857
FANCF	-1.52013	1.53741	5.23508	0.00119605	Down	0.0159289
TTI1	-1.52009	1.53737	5.23508	0.00117447	Down	0.0156772
LAMA5	-1.5111	1.51709	6.57129	8.53022e-08	Down	3.40537e-06
NADSYN1	-1.50466	1.51442	5.92738	2.51627e-05	Down	0.000578607
KBTBD7	-1.49983	1.51442	5.42224	0.000563592	Down	0.00832167
RCAN3	-1.49431	1.50818	5.47959	0.000410288	Down	0.00642089
CYB561	-1.48726	1.49557	6.12015	7.44586e-06	Down	0.000195749
SCD	-1.48607	1.48801	8.10549	1.40632e-17	Down	1.86564e-15
SLC38A1	-1.48495	1.48769	7.62486	1.6526e-13	Down	1.30738e-11
PLAAT4	-1.47722	1.4821	6.82136	1.50748e-08	Down	6.82069e-07
VAMP5	-1.46962	1.47546	6.57123	2.16832e-07	Down	7.8232e-06
KATNB1	-1.46475	1.4788	5.44162	0.000721039	Down	0.0103625
BCAS3	-1.44342	1.45095	6.21327	7.49506e-06	Down	0.000196443
FBXL8	-1.41253	1.42136	5.9812	8.07147e-05	Down	0.00157467
IRX5	-1.41047	1.41877	6.05862	4.01205e-05	Down	0.000860596
GABRE	-1.403	1.42	5.16682	0.0038524	Down	0.0398148
CYB5A	-1.40142	1.4041	7.57709	1.33094e-11	Down	8.76084e-10
ERMP1	-1.39641	1.40117	6.78369	1.64322e-07	Down	6.16066e-06
AP1G2	-1.39276	1.40294	5.78282	0.000311439	Down	0.00505751
HMGA1	-1.39094	1.39304	7.90935	8.81442e-14	Down	7.37929e-12
NXPH4	-1.38803	1.39511	6.24664	1.62119e-05	Down	0.000396022
PAK4	-1.38269	1.38635	7.13313	7.38561e-09	Down	3.44249e-07
PTAFR	-1.36802	1.37696	5.92723	0.000160416	Down	0.0028818
SEMA4B	-1.3654	1.37692	5.60513	0.000808336	Down	0.011408
VAV3	-1.3649	1.37691	5.55262	0.00106918	Down	0.0144733
XBP1	-1.36459	1.36599	8.46068	1.20452e-17	Down	1.6229e-15
COMTD1	-1.36316	1.37695	5.38261	0.00243993	Down	0.0281277
OIP5	-1.36244	1.37695	5.32119	0.00303338	Down	0.0331519
KIAA1522	-1.35677	1.35904	7.76614	4.97753e-12	Down	3.35322e-10
JPT2	-1.35024	1.35758	6.16738	4.62942e-05	Down	0.000973645
AFMID	-1.3487	1.35644	6.09576	7.52541e-05	Down	0.00148834
KCNS3	-1.34762	1.35228	6.76829	5.79163e-07	Down	1.89171e-05
AGFG2	-1.34409	1.35308	5.89947	0.000242825	Down	0.00409761
SUSD2	-1.34298	1.35226	5.8568	0.000304121	Down	0.00495734
BAMBI	-1.3405	1.35045	5.76746	0.000501855	Down	0.00751301
VMO1	-1.33239	1.3445	5.51654	0.00171246	Down	0.0212207
FBP1	-1.33032	1.34297	5.46064	0.00215	Down	0.0256424
TMEM205	-1.32007	1.32631	6.35285	2.18704e-05	Down	0.000512468
NR2F6	-1.31748	1.32251	6.6398	3.01757e-06	Down	8.67696e-05
MARC2	-1.31247	1.32247	5.73641	0.000750179	Down	0.0107277
PTGR2	-1.30433	1.31553	5.58779	0.0015918	Down	0.0198928
HDHD3	-1.30112	1.31279	5.53467	0.00204129	Down	0.0246527
PIMREG	-1.29541	1.30419	5.88532	0.000465812	Down	0.00705922
SYPL1	-1.29187	1.29891	6.16731	0.00010915	Down	0.00205055
HILPDA	-1.28541	1.29154	6.34251	4.11889e-05	Down	0.000878921
ITGB8	-1.27842	1.28499	6.24657	8.27355e-05	Down	0.00161045
HK2	-1.27552	1.28381	5.94087	0.000456954	Down	0.00694883
SYTL1	-1.27496	1.28579	5.60507	0.00194801	Down	0.0237256
MFSD3	-1.27494	1.28577	5.60507	0.00195699	Down	0.0238013
DEPTOR	-1.25719	1.26505	5.99432	0.000446633	Down	0.0068651
ASF1B	-1.2564	1.26146	6.57092	1.55866e-05	Down	0.000382172
LPXN	-1.25134	1.26143	5.67222	0.00189855	Down	0.0231886
SOX4	-1.25107	1.25247	8.34331	7.46893e-14	Down	6.31418e-12
ITGA3	-1.24874	1.25409	6.48942	2.99916e-05	Down	0.000670037
MCF2L	-1.23602	1.24367	6.00735	0.000543513	Down	0.00805278
MACROD1	-1.21706	1.22113	6.82829	6.03135e-06	Down	0.000163035
LNX1	-1.2043	1.21344	5.75192	0.00228784	Down	0.0269141
HOOK2	-1.19942	1.20387	6.68916	2.07571e-05	Down	0.000491727
SLC25A10	-1.1989	1.207	5.89936	0.0012919	Down	0.0167971
MTMR12	-1.19888	1.20699	5.89937	0.0012919	Down	0.0167971
LCP1	-1.19101	1.19762	6.15553	0.000455732	Down	0.00694883
LITAF	-1.18928	1.19114	7.87691	1.21707e-09	Down	6.39926e-08
FOS	-1.18864	1.1917	7.18552	8.91552e-07	Down	2.82642e-05
LHPP	-1.18312	1.1893	6.23542	0.000338735	Down	0.00541913
ZDHHC13	-1.17905	1.18432	6.44198	0.000121757	Down	0.00224821
BCAM	-1.17904	1.1879	5.76734	0.00256748	Down	0.0291691
HEBP2	-1.17714	1.17855	8.25492	1.42523e-11	Down	9.31042e-10
GPT2	-1.17108	1.177	6.27915	0.000319818	Down	0.00515476
BEX4	-1.16876	1.17384	6.47999	0.000116154	Down	0.00216327
KRT16	-1.16204	1.16605	6.79095	2.24208e-05	Down	0.000522526
ACD	-1.14569	1.15454	5.73631	0.0038933	Down	0.0400723
AKAP1	-1.139	1.14426	6.40297	0.000269625	Down	0.00447972
PLAAT3	-1.13648	1.14561	5.68845	0.00506385	Down	0.0494243
ARHGEF10L	-1.12417	1.13182	5.89931	0.00279283	Down	0.0310775
CD151	-1.12224	1.12349	8.36332	4.74106e-11	Down	2.85889e-09
ALDH2	-1.12055	1.12397	6.9618	1.81795e-05	Down	0.000437881
PDCD2L	-1.12041	1.12899	5.7519	0.00465654	Down	0.0462064
TSC2	-1.1153	1.12315	5.85665	0.00362975	Down	0.0381699
NAMPT	-1.11197	1.11669	6.51695	0.00022812	Down	0.00391069
TMEM123	-1.10938	1.11388	6.57955	0.000174112	Down	0.00310199
CLN3	-1.10778	1.11	7.54523	4.72543e-07	Down	1.56721e-05
TK2	-1.10201	1.10944	5.91321	0.00343019	Down	0.0365618
GSE1	-1.10094	1.10683	6.21298	0.00107144	Down	0.0144813
VWA1	-1.09903	1.10099	7.71046	1.5749e-07	Down	5.95629e-06
TSPAN15	-1.09749	1.10004	7.33818	2.82032e-06	Down	8.18842e-05
PYCARD	-1.08917	1.09451	6.33201	0.000739823	Down	0.0105972
ZDHHC12	-1.07974	1.08355	6.76793	0.000109731	Down	0.00205252
TACC2	-1.07636	1.07965	6.96847	4.12806e-05	Down	0.000878921
NIPAL2	-1.07561	1.08148	6.1902	0.00158962	Down	0.0198928
BUD23	-1.06581	1.06885	7.06534	2.99935e-05	Down	0.000670037
QSOX1	-1.06573	1.06736	7.92569	7.08502e-08	Down	2.85486e-06
PRXL2A	-1.06195	1.06534	6.90696	7.42399e-05	Down	0.00147845
SERGEF	-1.0587	1.06572	5.9407	0.00462082	Down	0.0459047
SHB	-1.05228	1.05504	7.17952	2.10183e-05	Down	0.000495374
NUP98	-1.04913	1.05498	6.16712	0.00234691	Down	0.0273478
CXCL16	-1.03976	1.04572	6.13171	0.00296603	Down	0.0325395
FADS2	-1.0385	1.04251	6.65613	0.000357731	Down	0.00568088
SLC25A39	-1.03286	1.0345	7.88717	2.96304e-07	Down	1.03026e-05
LAMC2	-1.02982	1.0359	6.09547	0.00375166	Down	0.0392128
CEP170B	-1.02956	1.03401	6.50771	0.00076739	Down	0.0109195
TMEM132A	-1.02737	1.03115	6.72107	0.000317878	Down	0.00513307
STXBP2	-1.02619	1.03013	6.66439	0.000414546	Down	0.00647053
GFER	-1.0253	1.03048	6.30041	0.00185185	Down	0.0227148
TMEM134	-1.01808	1.02027	7.46195	8.8046e-06	Down	0.000227312
ERN1	-1.0138	1.01937	6.19016	0.00316941	Down	0.0342909
LAPTM4B	-1.01134	1.0124	8.46629	2.70316e-09	Down	1.35519e-07
ACSF2	-1.01011	1.01433	6.55299	0.000829989	Down	0.0116563
HSPA1B	-1.00629	1.00679	9.53497	3.42273e-16	Down	3.83301e-14
LOXL1	1.00013	-1.00125	9.02411	2.44836e-07	Up	8.68814e-06
CRTAP	1.00135	-1.00551	7.18843	0.00213869	Up	0.0255428
NID2	1.00148	-1.00391	7.93507	0.000147841	Up	0.00267261
USP11	1.0022	-1.0045	8.01135	0.000105597	Up	0.00198812
UPP1	1.00364	-1.00713	7.4302	0.000951104	Up	0.0130803
PDE4DIP	1.00414	-1.00851	7.12415	0.00255552	Up	0.029143
UBE2G2	1.00417	-1.00854	7.12417	0.00255552	Up	0.029143
MXRA7	1.00975	-1.01089	9.01437	2.03356e-07	Up	7.39889e-06
IGFBP4	1.01454	-1.01837	7.32482	0.00121847	Up	0.0161149
HLA-F	1.01456	-1.01839	7.32489	0.00121847	Up	0.0161149
RABGAP1L	1.0176	-1.02161	7.26639	0.00143804	Up	0.0183707
NAB2	1.02222	-1.02743	6.91866	0.00416051	Up	0.042035
SMARCA5	1.02226	-1.02747	6.91873	0.00416051	Up	0.042035
ARSB	1.02463	-1.02906	7.14195	0.00203026	Up	0.0245539
KANK2	1.02553	-1.02908	7.44942	0.00071194	Up	0.010266
SLC22A17	1.0269	-1.03245	6.84072	0.00508088	Up	0.0495055
MSC	1.02866	-1.03334	7.07543	0.00243059	Up	0.0280952
C1R	1.02938	-1.02981	10.4607	4.98046e-16	Up	5.43627e-14
OAS3	1.0309	-1.03447	7.45409	0.000661877	Up	0.00964081
AKAP6	1.03394	-1.03673	7.7994	0.000169591	Up	0.00303398
ARHGAP22	1.03421	-1.03578	8.61045	2.30973e-06	Up	6.82083e-05
A2M	1.03501	-1.03655	8.63574	1.90981e-06	Up	5.79868e-05
GAS1	1.03634	-1.03991	7.45892	0.00061521	Up	0.00902204
MFAP4	1.03815	-1.04341	6.93244	0.00354267	Up	0.0374827
MSANTD3	1.04	-1.04373	7.40574	0.00071752	Up	0.0103292
SDC2	1.0406	-1.04558	7.01215	0.00270215	Up	0.0303394
ITGB3	1.04468	-1.04655	8.37727	8.1747e-06	Up	0.000213607
PKIG	1.04683	-1.04933	7.97531	6.55635e-05	Up	0.00131784
ALDH1B1	1.05399	-1.05691	7.77293	0.000146869	Up	0.00266062
SLC9B2	1.05817	-1.0627	7.17118	0.00137693	Up	0.0176686
ISG15	1.05894	-1.06045	8.70505	6.79505e-07	Up	2.19933e-05
CCDC85B	1.06841	-1.07206	7.48716	0.00039509	Up	0.0061943
CEP170	1.06856	-1.07426	6.87666	0.00337004	Up	0.0359652
SPAG7	1.06892	-1.07243	7.54183	0.000317151	Up	0.00513095
STX2	1.06943	-1.0748	6.95952	0.00255971	Up	0.029143
CSF1	1.07348	-1.07517	8.56923	1.32856e-06	Up	4.15078e-05
GAS7	1.07485	-1.07801	7.69859	0.000155597	Up	0.00280107
BEND6	1.07792	-1.08251	7.18846	0.00108771	Up	0.0146782
SPON2	1.07824	-1.07932	9.21626	3.81402e-09	Up	1.86865e-07
PCNX2	1.07848	-1.08247	7.38088	0.000533296	Up	0.00794234
TNFRSF19	1.08481	-1.09023	6.97287	0.00217216	Up	0.0258352
TMEM176B	1.0852	-1.09178	6.7112	0.00505336	Up	0.0494049
STAT1	1.09053	-1.09494	7.26636	0.000729135	Up	0.0104615
PTGIS	1.09192	-1.09706	7.0568	0.0015369	Up	0.0193686
MIS12	1.09374	-1.09992	6.81135	0.00347358	Up	0.0367969
HACD3	1.09813	-1.10302	7.13592	0.00109811	Up	0.0147515
TIMP3	1.09857	-1.09908	10.3111	7.34184e-17	Up	8.79287e-15
CDC42EP5	1.0989	-1.10076	8.48341	1.43871e-06	Up	4.47868e-05
SERPINE1	1.10105	-1.10687	6.90481	0.00241334	Up	0.0279707
SSC5D	1.102	-1.10422	8.24069	6.64961e-06	Up	0.000176429
VIM	1.10461	-1.10485	11.4281	3.91441e-28	Up	1.08884e-25
IFT80	1.10477	-1.1085	7.51919	0.000233603	Up	0.0039731
PMP22	1.10617	-1.11136	7.0692	0.00130508	Up	0.0168975
EDARADD	1.10908	-1.11492	6.91178	0.00221844	Up	0.0262765
COLEC12	1.11171	-1.11664	7.14783	0.000934101	Up	0.0129083
TMEM173	1.12483	-1.13209	6.64607	0.0048003	Up	0.0474146
FAM104B	1.12484	-1.13209	6.64609	0.0048003	Up	0.0474146
PSMB10	1.12496	-1.13086	6.92552	0.00187301	Up	0.0229418
FCER1G	1.12714	-1.13164	7.29851	0.000453813	Up	0.00694883
PLXND1	1.12855	-1.1303	8.61875	2.74373e-07	Up	9.57861e-06
ADAMTS14	1.13428	-1.13841	7.43006	0.000246342	Up	0.0041327
SMOC1	1.13611	-1.14245	6.84797	0.00226298	Up	0.0267311
JAZF1	1.14297	-1.14664	7.60736	0.000102699	Up	0.00195061
ID3	1.14345	-1.14664	7.80676	3.90773e-05	Up	0.000845603
LRRC15	1.14468	-1.1503	7.02497	0.00111455	Up	0.0149468
RAB31	1.1452	-1.14936	7.43973	0.000210593	Up	0.00365381
TGFB1I1	1.14944	-1.15234	7.94511	1.72856e-05	Up	0.00041869
EVA1B	1.15147	-1.15447	7.90392	2.1026e-05	Up	0.000495374
ANXA1	1.15795	-1.16302	7.18835	0.00052658	Up	0.00785588
SERTAD4	1.15799	-1.16305	7.18837	0.00052658	Up	0.00785588
NRP2	1.15859	-1.16106	8.18732	3.4989e-06	Up	9.95742e-05
PDLIM4	1.15924	-1.16362	7.39083	0.000224084	Up	0.0038699
BICC1	1.16265	-1.16598	7.77662	3.52976e-05	Up	0.000774481
WARS	1.1685	-1.17253	7.51914	0.000114598	Up	0.00213892
ZRANB2	1.16958	-1.17765	6.5778	0.00452865	Up	0.045041
OLFML3	1.1737	-1.17544	8.71081	4.26786e-08	Up	1.82187e-06
CGGBP1	1.17372	-1.17943	7.05035	0.000793597	Up	0.0112368
GPATCH4	1.17924	-1.18532	6.97281	0.001027	Up	0.0140216
TPR	1.17973	-1.18784	6.58649	0.00413357	Up	0.0419832
PRSS23	1.18604	-1.18785	8.67054	4.61655e-08	Up	1.96101e-06
JAM2	1.18684	-1.19295	6.97945	0.000941546	Up	0.0129842
CDKN2C	1.18804	-1.19142	7.79928	2.23154e-05	Up	0.00052148
GDF11	1.18981	-1.19796	6.59515	0.00377152	Up	0.0392599
THOC5	1.19329	-1.19756	7.48233	0.000103038	Up	0.00195274
SLC40A1	1.19733	-1.19962	8.35943	5.0696e-07	Up	1.66852e-05
AKAP13	1.19912	-1.20806	6.48767	0.00509076	Up	0.0495359
LUM	1.20146	-1.20287	9.05207	5.13847e-10	Up	2.76931e-08
HMCN1	1.20437	-1.20803	7.71437	2.8335e-05	Up	0.000638021
NT5E	1.21537	-1.22059	7.23886	0.000248201	Up	0.00414775
AFAP1L2	1.22027	-1.22348	7.92113	7.00584e-06	Up	0.000185311
PDGFRA	1.22786	-1.23312	7.24992	0.000209534	Up	0.00364276
POSTN	1.22891	-1.22917	11.4539	1.24138e-33	Up	4.46019e-31
PKDCC	1.22946	-1.23779	6.62928	0.00260418	Up	0.0294696
HPF1	1.23137	-1.24046	6.51527	0.00385543	Up	0.0398148
HHIPL1	1.23138	-1.24046	6.51526	0.00385543	Up	0.0398148
HSPB6	1.23169	-1.23554	7.68633	2.32312e-05	Up	0.000538501
ZNF521	1.2392	-1.24756	6.63768	0.00237176	Up	0.0275629
ELK4	1.24316	-1.25035	6.84789	0.00102469	Up	0.0140216
PRKAB2	1.25247	-1.26165	6.53336	0.00318903	Up	0.0344599
CDH11	1.26008	-1.26187	8.81409	1.59859e-09	Up	8.30401e-08
IL11RA	1.26054	-1.26461	7.65766	1.88657e-05	Up	0.000450634
CXCL12	1.26722	-1.26953	8.45493	5.45101e-08	Up	2.25981e-06
THBS1	1.26807	-1.27656	6.66267	0.001788	Up	0.0220256
CLPB	1.26825	-1.27843	6.42097	0.00414731	Up	0.042035
PBX3	1.27333	-1.28261	6.55134	0.00263374	Up	0.0297261
SEMA3B	1.27754	-1.28606	6.67085	0.00162621	Up	0.0202641
SRGAP2	1.27802	-1.28182	7.78028	7.29789e-06	Up	0.000192446
APBB2	1.2792	-1.28603	6.97271	0.000456581	Up	0.00694883
UCHL1	1.28034	-1.28603	7.22222	0.000143576	Up	0.00261193
EMP3	1.28968	-1.29124	9.04877	3.38269e-11	Up	2.06872e-09
CHN1	1.29191	-1.29682	7.44436	4.15747e-05	Up	0.000880833
PLAC9	1.29197	-1.29688	7.44444	4.15747e-05	Up	0.000880833
CPE	1.29592	-1.30023	7.63271	1.39543e-05	Up	0.000346765
LHFPL2	1.29966	-1.31114	6.30961	0.00485157	Up	0.0478115
CSN1S1	1.29967	-1.31115	6.3096	0.00485157	Up	0.0478115
FEZ1	1.30202	-1.31237	6.44988	0.0031248	Up	0.0338932
HYAL1	1.30204	-1.31239	6.44992	0.0031248	Up	0.0338932
EOGT	1.30715	-1.31235	7.3907	4.6754e-05	Up	0.000980925
SRPX	1.31831	-1.32353	7.40065	3.93235e-05	Up	0.000845603
CSPG4	1.32389	-1.33043	7.09981	0.000172926	Up	0.00308724
FXYD6	1.3239	-1.33088	7.01201	0.000263091	Up	0.00438808
CFL2	1.32416	-1.33577	6.33046	0.00399656	Up	0.0408366
SULF1	1.32905	-1.33405	7.47752	2.2828e-05	Up	0.000530581
ITGB2	1.33401	-1.34356	6.60371	0.00147061	Up	0.0186761
EIF2AK2	1.33402	-1.34356	6.60371	0.00147061	Up	0.0186761
FBLN7	1.33597	-1.33987	7.83237	2.30606e-06	Up	6.82083e-05
TRAK2	1.33948	-1.3445	7.48683	1.92052e-05	Up	0.000457477
LALBA	1.34951	-1.35574	7.20527	8.01743e-05	Up	0.00156767
CD248	1.35488	-1.35678	8.87536	5.2442e-11	Up	3.14033e-09
TYMS	1.36391	-1.36952	7.37069	2.83384e-05	Up	0.000638021
SOBP	1.36464	-1.3713	7.13587	9.96863e-05	Up	0.00190643
PLXDC1	1.36523	-1.37031	7.50985	1.24322e-05	Up	0.000312545
FBN1	1.36666	-1.36947	8.33875	2.09947e-08	Up	9.18973e-07
COL9A2	1.36731	-1.37797	6.50607	0.00175814	Up	0.0217198
NRXN2	1.37201	-1.38388	6.37137	0.00270072	Up	0.0303394
APOD	1.39233	-1.39724	7.59854	5.14666e-06	Up	0.000141339
TCEAL4	1.39537	-1.40735	6.3914	0.00221566	Up	0.0262765
ITM2C	1.40133	-1.40735	7.32978	2.40439e-05	Up	0.000555845
ENY2	1.4069	-1.41894	6.40132	0.00200587	Up	0.024293
HDGFL3	1.42958	-1.44324	6.2668	0.00279183	Up	0.0310775
MDFIC	1.43	-1.4373	7.10582	6.41783e-05	Up	0.00129908
EYA1	1.43005	-1.4369	7.19396	3.92226e-05	Up	0.000845603
WIPF1	1.43682	-1.44037	8.11665	4.69587e-08	Up	1.98492e-06
PKD2	1.44541	-1.45092	7.51441	4.67992e-06	Up	0.000131023
CPXM1	1.44623	-1.44968	8.16974	2.39115e-08	Up	1.04136e-06
PEG10	1.45814	-1.47393	6.11849	0.00390371	Up	0.0401212
AP1S2	1.46386	-1.46916	7.59851	2.0979e-06	Up	6.3032e-05
EIF4E3	1.47546	-1.48559	6.72701	0.000325546	Up	0.00522752
ETV5	1.48821	-1.49755	6.85503	0.000152987	Up	0.00275985
PRDM5	1.4933	-1.5035	6.74264	0.000264963	Up	0.00441077
COL12A1	1.49842	-1.50354	7.69422	6.58935e-07	Up	2.14415e-05
ME3	1.49937	-1.51062	6.62076	0.000467435	Up	0.00707139
DDR2	1.53955	-1.55381	6.36121	0.00109828	Up	0.0147515
CD93	1.5443	-1.55383	6.9046	7.47659e-05	Up	0.0014855
IFNAR2	1.54897	-1.56169	6.52427	0.000535489	Up	0.00796124
GLIPR1	1.57909	-1.588	7.04392	2.41864e-05	Up	0.000557645
SERPINE2	1.58865	-1.60795	6.03175	0.00283185	Up	0.0313466
GJC1	1.58869	-1.60799	6.0318	0.00283185	Up	0.0313466
CCDC50	1.60366	-1.62306	6.04447	0.00253359	Up	0.028975
SERPING1	1.61007	-1.62306	6.57762	0.00028509	Up	0.00470945
FZD2	1.61569	-1.62302	7.36034	1.96474e-06	Up	5.94453e-05
ATP8B2	1.62135	-1.6287	7.36546	1.77971e-06	Up	5.48086e-05
MIA	1.64493	-1.65283	7.2982	2.2752e-06	Up	6.78859e-05
DENND2A	1.64945	-1.66261	6.61216	0.000183538	Up	0.0032365
TNFRSF6B	1.66347	-1.66975	7.64072	1.13861e-07	Up	4.44265e-06
NRK	1.66833	-1.67751	7.12378	6.32374e-06	Up	0.000168822
UAP1L1	1.70341	-1.72742	5.89816	0.00286798	Up	0.0316653
C5AR1	1.71845	-1.73858	6.14229	0.00102847	Up	0.0140216
WTIP	1.71998	-1.7441	5.91209	0.00243448	Up	0.0281024
PTGFR	1.72682	-1.74198	6.52415	0.00017704	Up	0.00314766
VRK1	1.73217	-1.75238	6.15405	0.000917649	Up	0.0127422
RCOR3	1.73631	-1.76055	5.92584	0.00229948	Up	0.0270142
FMO1	1.77044	-1.7841	6.71901	4.26446e-05	Up	0.000901286
TMEM130	1.78224	-1.81289	5.68741	0.00444202	Up	0.0442815
LHFPL6	1.79011	-1.79837	7.42969	1.58841e-07	Up	5.98117e-06
TMEM98	1.79804	-1.81571	6.41101	0.000203367	Up	0.00354987
COL8A1	1.83987	-1.871	5.73523	0.00299426	Up	0.0327659
BLMH	1.86267	-1.88362	6.26675	0.000289234	Up	0.00476877
COL14A1	1.92228	-1.93295	7.24411	2.05351e-07	Up	7.4401e-06
DAB2	1.92829	-1.93898	7.24957	1.83846e-07	Up	6.80389e-06
CLPX	1.93107	-1.96293	5.81155	0.0015498	Up	0.019481
COL11A1	2.0082	-2.01547	7.88226	5.46469e-11	Up	3.24979e-09
PRRG1	2.03863	-2.06049	6.42076	4.90298e-05	Up	0.00101387
JADE1	2.06057	-2.10417	5.56922	0.00291077	Up	0.0320966
FOXD3	2.14349	-2.18785	5.63793	0.00148652	Up	0.0188503
L1CAM	2.14429	-2.17769	5.99292	0.0002972	Up	0.00487215
FAT4	2.14468	-2.17146	6.2774	6.45676e-05	Up	0.0013039
GPSM1	2.1454	-2.1622	6.89738	6.80993e-07	Up	2.19933e-05
ERCC6L2	2.28321	-2.35099	5.27787	0.00441599	Up	0.044073
S100B	2.31162	-2.33141	6.86908	2.58709e-07	Up	9.1428e-06
NGFR	2.42355	-2.43444	7.81702	3.58341e-13	Up	2.68693e-11
SEPSECS	2.48379	-2.55379	5.44051	0.00153042	Up	0.0193259
PODN	2.5452	-2.59267	5.97961	7.80892e-05	Up	0.00153736
CCN3	2.75994	-2.83253	5.67105	0.000240659	Up	0.00406902
AL162231.1	2.87196	-3.0154	4.99321	0.00422515	Up	0.0425128
NKX3-2	2.93809	-3.0825	5.0447	0.00306488	Up	0.0334115
CYP2U1	2.97005	-3.11491	5.06976	0.00271878	Up	0.0304864
TRANK1	3.12007	-3.26693	5.18904	0.00127995	Up	0.0167227
COL2A1	3.17597	-3.32351	5.23411	0.000925857	Up	0.012817
HORMAD1	3.5565	-3.63428	6.37098	6.25888e-08	Up	2.57002e-06
HLA-A	5.34876	-1.44269e+08	4.42139	0.00496652	Up	0.0488327
CACNA1E	5.34876	-1.44269e+08	4.4214	0.00499215	Up	0.0490183
ULBP2	5.40397	-1.44269e+08	4.45985	0.00416433	Up	0.042035
CD200	5.45716	-1.44269e+08	4.49732	0.00365694	Up	0.0383623
TMEM59L	5.45717	-1.44269e+08	4.49733	0.00365313	Up	0.0383623
XPA	5.50847	-1.44269e+08	4.53386	0.00319805	Up	0.034471
GULP1	5.74067	-1.44269e+08	4.7037	0.00126065	Up	0.0165206
DMC1	5.74069	-1.44269e+08	4.70373	0.00123583	Up	0.0162447
TTYH1	6.0828	-1.44269e+08	4.96666	0.000245031	Up	0.00412677
ADAM23	6.21218	-1.44269e+08	5.0697	0.000141463	Up	0.00257893
NAA15	6.24283	-1.44269e+08	5.09441	0.000100645	Up	0.00192005

## Sheet: Supplementary Table 9
Supplementary Table 9. DEGs for NST vs Pleomorphic in Case 1, FDR < 0.05 ("UP" and "Down" refer to genes that are up-regulated and down-regulated in Pleomorphic compared to NST.)
Genes	logFC	unshrunk.logFC	logCPM	PValue	regulate	FDR
ATP6V0D2	6.34255	1.44269e+08	5.7797	1.87228e-07	Up	3.76449e-06
DIRAS2	6.03369	1.44269e+08	5.54371	2.85218e-06	Up	4.74812e-05
NTSR1	5.32548	1.44269e+08	5.05203	0.000249157	Up	0.00272419
TICAM2	5.09735	1.44269e+08	4.91004	0.000771962	Up	0.00735931
ULBP2	5.09734	1.44269e+08	4.91002	0.000828785	Up	0.00778595
USHBP1	5.01252	1.44269e+08	4.85943	0.00113258	Up	0.0102303
MFAP3L	5.01252	1.44269e+08	4.85942	0.00115711	Up	0.0104032
LILRB3	4.82626	1.44269e+08	4.75255	0.00248245	Up	0.0196362
ALDH1A2	4.82626	1.44269e+08	4.75255	0.00248245	Up	0.0196362
SLCO4A1	4.72324	1.44269e+08	4.69596	0.00353366	Up	0.026002
ITGAM	4.61231	1.44269e+08	4.63708	0.00515513	Up	0.0351594
HOXB5	4.49213	1.44269e+08	4.57569	0.00757865	Up	0.0476574
FRMD7	4.49213	1.44269e+08	4.57569	0.00757865	Up	0.0476574
NYAP2	3.56825	3.85321	5.51134	0.000107611	Up	0.00128354
CKB	3.50775	3.51216	10.8656	1.44029e-53	Up	1.23881e-50
ACP5	3.49258	3.49408	12.3726	3.7745e-75	Up	9.73948e-72
ITGB3	3.48365	3.49016	10.29	2.71564e-45	Up	1.31386e-42
CTSK	3.46839	3.46957	12.6921	9.31435e-78	Up	3.60512e-74
AKAP6	3.43621	3.44593	9.67426	2.76811e-38	Up	8.65455e-36
DHRS9	3.42394	3.70639	5.40952	0.000270293	Up	0.00291412
HYAL1	3.15425	3.18447	7.81196	2.25088e-16	Up	1.40516e-14
FXYD6	3.12174	3.1419	8.33028	5.46254e-21	Up	5.29e-19
TDRD3	3.08305	3.35846	5.18131	0.00176514	Up	0.0147399
BDNF	3.08305	3.35845	5.18131	0.00175508	Up	0.0146718
HORMAD1	3.07678	3.22096	5.80675	3.43839e-05	Up	0.000465167
SLC9B1	3.0495	3.14696	6.22161	1.00972e-06	Up	1.85218e-05
EOGT	3.02564	3.04065	8.6376	5.22069e-23	Up	6.21744e-21
EPB41L2	3.01749	3.29133	5.13949	0.00268502	Up	0.0208892
CSF1	2.99817	3.00373	10.0021	1.43829e-39	Up	5.30182e-37
RAC2	2.98151	3.01452	7.51836	1.58147e-13	Up	7.11755e-12
CYP2U1	2.94883	3.22096	5.09644	0.00343382	Up	0.0254093
GPR88	2.92793	2.98649	6.72383	3.56839e-08	Up	8.14835e-07
SPP1	2.89053	2.89312	10.9721	1.34299e-49	Up	8.66342e-47
ASGR2	2.88674	3.02832	5.66663	0.000175689	Up	0.00199134
AL162231.1	2.87673	3.14697	5.05207	0.00521073	Up	0.0354449
AOC3	2.80083	3.06897	5.0063	0.0074902	Up	0.0472934
TRANK1	2.80081	3.06895	5.00626	0.00736164	Up	0.0468254
SLC9B2	2.78644	2.80107	8.42008	6.14468e-20	Up	5.40522e-18
GIPR	2.77372	2.82186	6.81958	7.82678e-09	Up	1.95442e-07
BIRC3	2.66998	2.72684	6.511	5.05187e-07	Up	9.63216e-06
MATK	2.66301	2.69485	7.24087	1.60419e-10	Up	4.90192e-09
TMEM255B	2.64967	2.70638	6.49455	7.01347e-07	Up	1.32418e-05
CD68	2.62629	2.62807	11.2149	1.12726e-51	Up	8.72615e-49
S100B	2.62096	2.66154	6.88425	1.89731e-08	Up	4.49146e-07
NEURL3	2.61973	2.75702	5.47826	0.0011525	Up	0.0103738
GPSM1	2.59148	2.62691	7.02852	3.99198e-09	Up	1.01987e-07
RUFY4	2.57914	2.67161	5.85922	0.000143886	Up	0.00167241
TNFSF11	2.57001	2.70641	5.44434	0.00150105	Up	0.0128821
CD84	2.5479	2.57147	7.51847	7.21116e-12	Up	2.46998e-10
CSF1R	2.54028	2.54278	10.6387	3.56943e-43	Up	1.53505e-40
ACTN2	2.53004	2.59946	6.1392	3.16015e-05	Up	0.000429925
RPGR	2.51846	2.6539	5.40954	0.00182824	Up	0.0151524
MYO5A	2.51846	2.6539	5.40951	0.00240985	Up	0.0191723
MMP13	2.50897	2.50995	11.9322	3.00017e-59	Up	3.31776e-56
TNFRSF6B	2.50039	2.51522	8.09442	6.13784e-15	Up	3.32259e-13
SLC37A2	2.49423	2.50905	8.08902	5.71802e-15	Up	3.14445e-13
GPR68	2.47886	2.51372	6.93399	2.29932e-08	Up	5.36116e-07
SPI1	2.45632	2.46509	8.77335	3.182e-21	Up	3.24104e-19
NFATC1	2.41797	2.46384	6.52735	2.49977e-06	Up	4.20668e-05
LAPTM5	2.41156	2.41309	11.1854	4.31954e-47	Up	2.3884e-44
RGS5	2.4096	2.5429	5.33744	0.00406002	Up	0.0292644
STRIP2	2.40958	2.54287	5.33741	0.00363441	Up	0.0266168
SRPX	2.36413	2.37793	8.04452	3.86263e-14	Up	1.88054e-12
TYROBP	2.35758	2.36031	10.3017	4.77729e-35	Up	1.12064e-32
PODN	2.35398	2.44339	5.69584	0.000978433	Up	0.00901672
PLA2G5	2.35191	2.484	5.29999	0.00540368	Up	0.0363422
SNX25	2.35188	2.48397	5.29994	0.00515077	Up	0.0351594
SLC12A5	2.32366	2.3909	5.98261	0.000144996	Up	0.00168278
NRP2	2.31398	2.32101	8.92208	1.73675e-21	Up	1.84167e-19
EMP3	2.29756	2.30171	9.64614	6.54669e-29	Up	1.15177e-26
SLC39A8	2.27511	2.28805	8.03331	8.06124e-14	Up	3.73665e-12
STRADB	2.24551	2.25062	9.29083	3.77845e-24	Up	4.87483e-22
ANKH	2.24189	2.24582	9.65911	1.37775e-28	Up	2.26918e-26
FCER1G	2.23529	2.24814	7.99869	2.46909e-13	Up	1.07984e-11
ERFE	2.22655	2.31402	5.6065	0.00255147	Up	0.0200721
EXT1	2.21719	2.22535	8.60406	5.20534e-17	Up	3.53461e-15
CLEC4A	2.17122	2.18281	8.06716	3.09198e-13	Up	1.32972e-11
ATP6V1A	2.13599	2.14297	8.72867	5.1613e-18	Up	3.76921e-16
IGHG2	2.09734	2.09921	10.542	6.27079e-26	Up	8.98929e-24
GLIPR1	2.06124	2.08122	7.21112	3.16672e-08	Up	7.25253e-07
IFI30	2.05583	2.06397	8.42061	6.61767e-15	Up	3.55746e-13
SH3GL2	2.03719	2.12143	5.47828	0.00554002	Up	0.037098
A2M	2.02537	2.02984	9.22319	8.77043e-21	Up	8.38172e-19
IGLV3-1	2.01325	2.02246	8.20003	3.7969e-13	Up	1.58875e-11
CCR1	2.01298	2.02329	8.04472	8.15608e-12	Up	2.78133e-10
WIPF1	2.00803	2.01634	8.33544	1.99929e-13	Up	8.89453e-12
ACO2	1.98875	1.99588	8.52545	2.90327e-15	Up	1.61685e-13
RFTN2	1.98568	2.06896	5.44434	0.00696325	Up	0.0446582
FAM78A	1.98568	2.06896	5.44435	0.00657279	Up	0.0426487
TIMP3	1.9783	1.97972	10.792	4.59407e-37	Up	1.31714e-34
PRSS23	1.97221	1.97695	9.07631	2.894e-19	Up	2.40886e-17
DNAH14	1.9657	2.02832	5.72439	0.00214917	Up	0.0174207
HOXB4	1.9657	2.02831	5.72439	0.0025285	Up	0.0199319
VASH1	1.96272	1.96866	8.74976	1.66397e-16	Up	1.06453e-14
SUCNR1	1.95325	2.00341	5.95883	0.00108751	Up	0.00988077
BLMH	1.94463	1.98646	6.16032	0.00028774	Up	0.00308077
MAP4K4	1.94363	1.94833	9.05152	4.96909e-19	Up	3.96554e-17
APOBR	1.9384	1.97428	6.33714	0.000131655	Up	0.00154416
CFI	1.92451	1.98651	5.69585	0.00356655	Up	0.0261941
GRN	1.91762	1.92066	9.63385	1.84254e-23	Up	2.22861e-21
MAP2K3	1.88842	1.89454	8.61932	8.05065e-14	Up	3.73665e-12
FBN1	1.88782	1.89441	8.51356	3.30868e-13	Up	1.41505e-11
SATB2	1.88533	1.93466	5.90989	0.00137978	Up	0.0119741
GPR137B	1.88469	1.89303	8.18475	4.1811e-12	Up	1.49842e-10
ENG	1.87769	1.88445	8.46791	3.6669e-13	Up	1.54269e-11
GNS	1.87458	1.88456	7.9272	1.60843e-10	Up	4.90192e-09
IGHJ6	1.87273	1.87396	10.8545	0.0035721	Up	0.0262101
PHETA1	1.87215	1.88769	7.32731	7.89101e-08	Up	1.69679e-06
ITM2C	1.84471	1.85844	7.4606	4.12914e-08	Up	9.31885e-07
PLXND1	1.84341	1.848	8.9648	3.09281e-17	Up	2.13763e-15
AK5	1.84147	1.85599	7.38213	8.53417e-08	Up	1.81992e-06
CLPX	1.83836	1.89903	5.63694	0.0052827	Up	0.0357695
PIK3AP1	1.83807	1.87305	6.26129	0.000305264	Up	0.0032415
SIGLEC15	1.83275	1.85322	6.92186	4.44032e-06	Up	7.01481e-05
OAF	1.82646	1.83044	9.14386	3.20558e-18	Up	2.36328e-16
CHCHD10	1.81156	1.81579	9.03745	2.72434e-17	Up	1.89992e-15
VIM	1.80863	1.80926	11.7519	9.29308e-46	Up	4.79585e-43
IGHA1	1.80374	1.80553	10.2442	2.29249e-27	Up	3.47964e-25
STK32B	1.79328	1.85322	5.60658	0.00637755	Up	0.0415211
TPGS2	1.78741	1.79458	8.27433	8.67133e-12	Up	2.94407e-10
PARP12	1.77707	1.825	5.83327	0.00304165	Up	0.0230161
ARSB	1.77442	1.78655	7.54293	3.02619e-08	Up	6.97195e-07
OLFML2B	1.75871	1.75959	11.1955	2.79504e-38	Up	8.65455e-36
DLX4	1.75791	1.79212	6.2016	0.000638435	Up	0.0062087
TRPV2	1.75345	1.77347	6.85886	1.46912e-05	Up	0.000214575
CDC42EP5	1.74221	1.74703	8.77057	1.03259e-14	Up	5.43763e-13
SCN9A	1.73914	1.78655	5.80686	0.00422232	Up	0.0301801
SELPLG	1.73394	1.7735	6.00612	0.00179938	Up	0.0149613
DCSTAMP	1.7032	1.72685	6.59086	0.000125064	Up	0.00147579
CSN1S1	1.70288	1.72912	6.46115	0.000249687	Up	0.00272614
NCKAP1L	1.6829	1.7064	6.5753	0.000182573	Up	0.0020572
LALBA	1.68034	1.69419	7.25101	1.41137e-06	Up	2.5116e-05
EYA1	1.67876	1.69347	7.17035	3.35092e-06	Up	5.48403e-05
LHFPL6	1.67689	1.69257	7.08485	5.73108e-06	Up	8.90849e-05
TRAK2	1.67538	1.68659	7.52682	1.57396e-07	Up	3.21479e-06
CPXM1	1.67303	1.68039	8.09494	5.87286e-10	Up	1.67139e-08
CSPG4	1.66574	1.68039	7.15994	3.52488e-06	Up	5.74443e-05
EMILIN1	1.66097	1.66279	10.036	7.25962e-24	Up	9.11488e-22
HSPB6	1.65717	1.66618	7.79907	2.11137e-08	Up	4.95276e-07
CACNA2D4	1.65639	1.67435	6.88449	2.83461e-05	Up	0.000391835
HLA-F	1.64141	1.65154	7.62089	9.69328e-08	Up	2.04457e-06
MDFIC	1.63492	1.65038	7.05149	1.45407e-05	Up	0.000212778
TIMP1	1.63262	1.63294	12.478	5.29e-50	Up	3.72272e-47
ITGAV	1.62475	1.62832	9.03784	1.74066e-14	Up	8.9235e-13
DPP7	1.62017	1.6432	6.52751	0.00031052	Up	0.00328379
NID1	1.61268	1.61832	8.38564	2.49724e-10	Up	7.3783e-09
CALHM2	1.60352	1.61272	7.70206	7.97805e-08	Up	1.71075e-06
EVA1B	1.5993	1.60649	8.03385	7.95383e-09	Up	1.97342e-07
EVI2A	1.59866	1.62152	6.51122	0.000388614	Up	0.00404336
SERPINE2	1.59807	1.63597	5.90989	0.00480927	Up	0.033252
THBS1	1.58048	1.59944	6.72407	0.000148426	Up	0.00171487
TGFB1	1.5749	1.57768	9.32234	1.6233e-16	Up	1.04717e-14
CTSZ	1.57078	1.57162	11.0296	2.01036e-32	Up	3.89055e-30
SEMA7A	1.562	1.58706	6.35557	0.00114076	Up	0.0102801
FEZ1	1.55461	1.57712	6.47807	0.000606334	Up	0.00592631
ME3	1.55456	1.57708	6.47804	0.000606334	Up	0.00592631
TNFRSF11A	1.54887	1.55666	7.85818	5.535e-08	Up	1.22418e-06
SLC20A1	1.54603	1.54999	8.78781	7.17308e-13	Up	2.86221e-11
MYO1D	1.54345	1.57143	6.20161	0.00203813	Up	0.0166954
RHOF	1.53715	1.56199	6.33725	0.00131012	Up	0.0114855
SFRP4	1.53219	1.53437	9.60802	3.44452e-17	Up	2.35965e-15
CDH11	1.52988	1.53382	8.77429	1.96813e-12	Up	7.36005e-11
TMEM98	1.51946	1.55112	6.02922	0.00429261	Up	0.0304854
TRAJ23	1.51946	1.55112	6.02921	0.00429261	Up	0.0304854
PPP1R18	1.51393	1.51742	8.92295	3.01302e-13	Up	1.31033e-11
PKD2	1.50852	1.51963	7.32748	5.74559e-06	Up	8.91315e-05
MSANTD3	1.50449	1.51375	7.56687	1.02409e-06	Up	1.86528e-05
CD248	1.50131	1.50527	8.72576	7.14732e-12	Up	2.459e-10
IGKC	1.49793	1.49822	12.4336	8.62279e-33	Up	1.75655e-30
FAM20A	1.49426	1.50311	7.61342	8.19085e-07	Up	1.53153e-05
CD276	1.48985	1.49488	8.38126	4.38089e-10	Up	1.25602e-08
PTGFR	1.48633	1.51373	6.16041	0.00320609	Up	0.0240954
RHOG	1.48463	1.49198	7.85185	1.2778e-07	Up	2.63772e-06
KIAA0040	1.48445	1.49041	8.138	1.4002e-08	Up	3.34536e-07
EEF2	1.4838	1.48426	11.7504	1.42416e-38	Up	5.01111e-36
ATP6AP1	1.47923	1.48402	8.43403	3.41412e-10	Up	9.93561e-09
ATP6V1F	1.47565	1.47758	9.70386	1.92775e-18	Up	1.46301e-16
AK1	1.4708	1.47494	8.62371	5.49357e-11	Up	1.74286e-09
CDKN2C	1.46812	1.47567	7.79248	2.79862e-07	Up	5.52656e-06
ETV5	1.46581	1.48399	6.63668	0.000547635	Up	0.00543493
ARHGAP22	1.46314	1.46698	8.71874	1.88643e-11	Up	6.24055e-10
MRC2	1.46297	1.46538	9.37494	1.32285e-15	Up	7.64193e-14
PHLDA1	1.46137	1.46842	7.87755	1.49878e-07	Up	3.07747e-06
ARMCX1	1.45973	1.46419	8.50551	2.32911e-10	Up	6.9079e-09
FAM20C	1.45856	1.46088	9.417	1.08069e-15	Up	6.33757e-14
MITF	1.45693	1.48402	6.13939	0.00401108	Up	0.0290185
NFKB2	1.4559	1.46462	7.58258	1.76997e-06	Up	3.10688e-05
RNASEK	1.45492	1.45822	8.91678	3.19829e-12	Up	1.16331e-10
PLD3	1.44856	1.45009	10.0022	6.9816e-20	Up	6.07242e-18
CD4	1.44698	1.4584	7.21125	2.48064e-05	Up	0.000347244
MMP14	1.43999	1.44027	12.363	1.04248e-43	Up	4.74696e-41
SPAG7	1.42877	1.43707	7.61351	2.33e-06	Up	3.96407e-05
IFITM2	1.42818	1.42935	10.3431	7.7647e-23	Up	9.10706e-21
GASK1B	1.42729	1.43363	7.97569	1.12474e-07	Up	2.35314e-06
SCML1	1.42686	1.45362	6.11803	0.00500944	Up	0.0343882
MXRA7	1.42057	1.42336	9.10441	3.39202e-13	Up	1.44273e-11
MID1IP1	1.41924	1.42402	8.35436	7.94614e-09	Up	1.97342e-07
RASSF4	1.41233	1.42027	7.65109	1.96417e-06	Up	3.40439e-05
TYMS	1.40807	1.41931	7.1808	6.22547e-05	Up	0.000793927
GSTO1	1.40422	1.40887	8.37233	3.41196e-09	Up	8.77475e-08
LSP1	1.40404	1.40555	9.9551	1.48239e-18	Up	1.13616e-16
TNFRSF14	1.40375	1.41559	7.10681	7.26692e-05	Up	0.000911722
IGHG3	1.39936	1.41	7.24132	3.44437e-05	Up	0.000465167
RFLNB	1.39675	1.40019	8.78127	7.37077e-11	Up	2.27319e-09
SNX10	1.39174	1.40802	6.68106	0.000765594	Up	0.00733474
MPND	1.38889	1.41	6.35566	0.00275312	Up	0.0212481
VCAN	1.38829	1.38976	9.97167	8.6565e-19	Up	6.82049e-17
VAT1	1.38644	1.38923	9.05785	1.4002e-12	Up	5.31319e-11
CALCOCO2	1.38248	1.38977	7.72359	1.78522e-06	Up	3.12657e-05
RAB31	1.37758	1.38675	7.40903	1.97405e-05	Up	0.000280387
LAT2	1.37471	1.3938	6.46123	0.00205349	Up	0.0168035
MDFI	1.37428	1.37517	10.6702	1.70117e-24	Up	2.27047e-22
NSA2	1.37039	1.37608	8.04524	1.69496e-07	Up	3.44375e-06
COX7C	1.36828	1.36929	10.4742	1.32104e-22	Up	1.52629e-20
CD109	1.36656	1.37039	8.5894	7.6514e-10	Up	2.12292e-08
ADAM19	1.36062	1.36934	7.45224	1.48375e-05	Up	0.00021599
ATP6AP2	1.35984	1.36535	8.07325	3.95845e-07	Up	7.67978e-06
NDUFA2	1.35151	1.35846	7.74463	2.42915e-06	Up	4.10098e-05
LRPAP1	1.34723	1.35219	8.20047	6.57973e-08	Up	1.43475e-06
CD63	1.3471	1.34773	11.1196	2.41298e-28	Up	3.89143e-26
HABP4	1.34674	1.35393	7.69505	3.67527e-06	Up	5.96441e-05
RAB38	1.34121	1.35846	6.54367	0.00188215	Up	0.0154832
ATP6V1H	1.32907	1.34195	6.89712	0.000437452	Up	0.00447925
AEBP1	1.32836	1.32898	11.1083	1.3879e-27	Up	2.14875e-25
ID3	1.32507	1.33194	7.72359	4.13865e-06	Up	6.61928e-05
DENND2A	1.32106	1.3438	6.18119	0.00796485	Up	0.0494831
LHFPL2	1.32104	1.34379	6.18119	0.00702291	Up	0.0450036
RAB13	1.3201	1.32252	9.16046	3.17497e-12	Up	1.16331e-10
B2M	1.31824	1.31863	11.7241	4.587e-33	Up	9.59675e-31
BEX3	1.31693	1.31794	10.3973	4.59221e-21	Up	4.55747e-19
EID1	1.31534	1.31914	8.52211	5.64329e-09	Up	1.41834e-07
ANXA1	1.31273	1.32351	7.10685	0.00017665	Up	0.0019992
IFNGR2	1.31247	1.31414	9.67563	1.73571e-15	Up	9.8074e-14
ETS1	1.3105	1.3169	7.79929	3.07393e-06	Up	5.08447e-05
COL6A2	1.30926	1.31	10.816	7.30038e-24	Up	9.11488e-22
LGALS1	1.30882	1.30919	11.789	3.32768e-34	Up	7.35987e-32
NRSN2	1.30839	1.31408	7.95792	1.01846e-06	Up	1.85941e-05
ARL6IP5	1.30757	1.31104	8.63889	2.33275e-09	Up	6.14212e-08
F2R	1.30439	1.31411	7.23147	0.000100068	Up	0.0012047
SULF1	1.30436	1.31408	7.23144	0.000100068	Up	0.0012047
SERPINF1	1.29591	1.29685	10.4545	4.44398e-21	Up	4.46764e-19
M6PR	1.28855	1.29287	8.30808	9.53942e-08	Up	2.01761e-06
MIA	1.28248	1.29593	6.77969	0.00109407	Up	0.00992868
PPP2CB	1.2814	1.28466	8.68677	2.03721e-09	Up	5.4007e-08
SHC1	1.27928	1.28201	8.93235	2.1857e-10	Up	6.50751e-09
EDARADD	1.27876	1.29134	6.85909	0.000790585	Up	0.00751833
CHN1	1.27851	1.28811	7.21145	0.000145221	Up	0.00168287
RALB	1.27674	1.28103	8.29857	1.14796e-07	Up	2.39524e-06
WNT2B	1.27467	1.29139	6.49486	0.00342135	Up	0.0253684
DAB2	1.27465	1.29138	6.49484	0.00342135	Up	0.0253684
EEF1B2	1.27079	1.27165	10.5663	1.88425e-21	Up	1.97108e-19
C1QTNF6	1.26909	1.27452	7.96391	1.88342e-06	Up	3.28368e-05
SRGAP2	1.266	1.27343	7.53515	2.94774e-05	Up	0.000405301
LUM	1.26277	1.26564	8.84119	7.34306e-10	Up	2.0447e-08
THOP1	1.26273	1.26829	7.92142	2.81415e-06	Up	4.6949e-05
SOBP	1.26162	1.2741	6.84616	0.000960467	Up	0.00889351
SMIM4	1.26032	1.26677	7.71651	1.09667e-05	Up	0.000164841
CERCAM	1.25828	1.26109	8.85734	6.83921e-10	Up	1.9182e-08
OLFML3	1.25804	1.26161	8.52612	2.06839e-08	Up	4.8667e-07
CYTH4	1.25764	1.27752	6.26134	0.00773626	Up	0.0483212
P3H2	1.25763	1.27751	6.26135	0.00773626	Up	0.0483212
NT5E	1.25529	1.26577	7.06278	0.000377209	Up	0.00393528
C1R	1.25402	1.25497	10.3865	2.59821e-19	Up	2.18616e-17
MAP1A	1.25175	1.26828	6.47812	0.0041624	Up	0.0298603
TGFB1I1	1.24947	1.2555	7.79265	8.0183e-06	Up	0.000122667
PKIG	1.24714	1.25266	7.90906	3.92749e-06	Up	6.33389e-05
PRRX1	1.24188	1.24269	10.6078	2.48599e-20	Up	2.23768e-18
ZEB2	1.23788	1.24296	8.01096	2.28817e-06	Up	3.91009e-05
MXRA8	1.23497	1.2359	10.3844	3.2929e-19	Up	2.68319e-17
MARCH8	1.22786	1.24294	6.55958	0.00422773	Up	0.0301908
CEP170	1.2266	1.23886	6.81989	0.00141172	Up	0.0122102
ATP5MC2	1.22599	1.22748	9.70454	2.14315e-14	Up	1.07033e-12
EIF4A1	1.2249	1.22533	11.4885	5.57839e-28	Up	8.81272e-26
TIMP2	1.22402	1.22558	9.63712	6.83986e-14	Up	3.2285e-12
MCRIP1	1.2164	1.21824	9.39986	3.20095e-12	Up	1.16331e-10
GYPC	1.21345	1.22096	7.44374	9.09033e-05	Up	0.00111519
CIAO2A	1.21073	1.22098	7.02894	0.000658841	Up	0.00639108
ZYX	1.20737	1.21079	8.50993	8.03853e-08	Up	1.71896e-06
CD99	1.20545	1.20628	10.5006	2.95714e-19	Up	2.43524e-17
RSPH3	1.20479	1.22093	6.44414	0.00613025	Up	0.0401464
NAA38	1.19868	1.20091	9.09401	1.90133e-10	Up	5.74527e-09
UNC5B	1.19828	1.2024	8.23563	9.31058e-07	Up	1.72645e-05
PLP2	1.19757	1.20091	8.52619	8.73233e-08	Up	1.85706e-06
PDE4DIP	1.19683	1.20649	7.08511	0.000583945	Up	0.00575105
NIBAN2	1.19679	1.20284	7.70952	2.77133e-05	Up	0.000383772
FKBP10	1.19586	1.19742	9.59152	6.38419e-13	Up	2.56062e-11
SLC39A13	1.1954	1.19905	8.39941	4.46429e-07	Up	8.57521e-06
MAF	1.19495	1.19967	8.04534	3.76711e-06	Up	6.08793e-05
BCAT1	1.1936	1.19855	7.9758	6.03619e-06	Up	9.32658e-05
SMARCA5	1.19254	1.20388	6.87189	0.00148786	Up	0.012783
RACK1	1.18981	1.19058	10.5822	1.43898e-19	Up	1.23768e-17
CYP1B1	1.18869	1.19671	7.31832	0.000220298	Up	0.00244316
TUBB6	1.18508	1.18926	8.19559	2.63101e-06	Up	4.40837e-05
SELENON	1.18423	1.18569	9.67058	4.19229e-13	Up	1.7262e-11
CHSY1	1.18416	1.19078	7.5671	7.71873e-05	Up	0.000961105
FBLN7	1.18149	1.1886	7.46936	0.000123664	Up	0.0014615
KLHL21	1.18079	1.19673	6.42696	0.00742043	Up	0.0470062
USP11	1.17746	1.1825	7.92766	1.05228e-05	Up	0.000158476
PRMT2	1.17706	1.17976	8.79158	1.1486e-08	Up	2.82263e-07
RNF167	1.17461	1.17916	8.06228	4.77975e-06	Up	7.47475e-05
LRP1	1.17016	1.17258	8.93551	3.11237e-09	Up	8.0578e-08
ATP5F1A	1.16631	1.16802	9.41097	2.15057e-11	Up	7.07933e-10
PDGFRA	1.16466	1.17465	6.9942	0.00113878	Up	0.0102742
ARHGEF2	1.16337	1.16824	7.95201	1.13658e-05	Up	0.000170509
THEMIS2	1.16156	1.17209	6.92209	0.00163266	Up	0.0138618
CGGBP1	1.15797	1.1691	6.84614	0.00215453	Up	0.0174459
CARD8	1.15476	1.16033	7.75861	4.58337e-05	Up	0.000598311
ST3GAL2	1.15174	1.1596	7.28993	0.000430223	Up	0.00441107
NFKBIE	1.15171	1.15957	7.28994	0.000369142	Up	0.00386152
IGHG1	1.15042	1.15165	9.85233	3.45745e-13	Up	1.46252e-11
NXN	1.15013	1.15243	8.97169	3.69818e-09	Up	9.47935e-08
IFITM3	1.14959	1.14983	12.1623	4.47786e-32	Up	8.45441e-30
UQCRB	1.14613	1.14739	9.81113	1.77942e-13	Up	7.96214e-12
EML1	1.14435	1.15775	6.59098	0.00580509	Up	0.0384477
PLEC	1.13807	1.13958	9.54463	6.31202e-12	Up	2.20096e-10
ADAMTS2	1.13805	1.14298	7.89668	2.30472e-05	Up	0.00032497
UBE2G2	1.13763	1.14699	7.04038	0.00119457	Up	0.0106781
ATP5MG	1.1373	1.13854	9.82301	3.96114e-13	Up	1.64856e-11
PPFIBP1	1.13491	1.13889	8.18544	4.34583e-06	Up	6.90782e-05
C17orf49	1.13165	1.13524	8.32223	1.83957e-06	Up	3.21447e-05
NME2	1.13154	1.13228	10.5573	1.37509e-17	Up	9.6769e-16
AGAP3	1.1304	1.13429	8.21084	4.00212e-06	Up	6.44083e-05
SDC2	1.12813	1.13846	6.89718	0.0022404	Up	0.018028
COL4A1	1.12794	1.12919	9.79653	1.08361e-12	Up	4.15258e-11
IFI27L2	1.12719	1.13605	7.09606	0.00104985	Up	0.00958359
FABP5	1.12572	1.1293	8.31758	2.13488e-06	Up	3.66432e-05
APOE	1.12541	1.1257	11.8708	9.62375e-29	Up	1.61951e-26
COL6A1	1.12207	1.12261	10.9776	5.46699e-21	Up	5.29e-19
SPHK1	1.12184	1.12534	8.34088	1.96584e-06	Up	3.40439e-05
SLC25A3	1.12054	1.12141	10.298	8.59859e-16	Up	5.12013e-14
TKT	1.11893	1.12053	9.43493	5.86301e-11	Up	1.84494e-09
PODNL1	1.11848	1.1251	7.46931	0.000241051	Up	0.0026543
PSMB10	1.11633	1.12786	6.73832	0.00432463	Up	0.0306566
GNAI2	1.11279	1.11436	9.4541	4.77684e-11	Up	1.528e-09
ANPEP	1.1119	1.11323	9.68516	3.72378e-12	Up	1.34074e-10
RABEP1	1.11037	1.11745	7.36443	0.000413706	Up	0.00427
NBDY	1.10774	1.11285	7.79952	5.94524e-05	Up	0.000760699
PLS3	1.10739	1.11022	8.61269	3.75731e-07	Up	7.31554e-06
PSMB8	1.10583	1.11318	7.30899	0.000546087	Up	0.00542652
TFPT	1.10398	1.10715	8.45157	1.29639e-06	Up	2.31229e-05
LAMB1	1.1032	1.10555	8.86402	5.11296e-08	Up	1.14391e-06
CPE	1.10082	1.10845	7.25126	0.000724882	Up	0.00698793
PTPRG	1.0995	1.1031	8.26997	4.85084e-06	Up	7.57063e-05
C12orf57	1.0983	1.1001	9.23699	1.70505e-09	Up	4.58292e-08
PTGIS	1.09403	1.10416	6.87195	0.0031982	Up	0.0240595
LAMA4	1.09158	1.09322	9.35077	7.05827e-10	Up	1.97249e-08
SEC13	1.08966	1.09166	9.06937	9.51109e-09	Up	2.35225e-07
COL12A1	1.08957	1.09784	7.12848	0.00130089	Up	0.0114174
PDLIM4	1.08955	1.09782	7.1285	0.00130089	Up	0.0114174
PFDN5	1.08874	1.08994	9.79318	2.74726e-12	Up	1.01269e-10
LOXL1	1.08705	1.08938	8.85112	7.77198e-08	Up	1.67585e-06
PPIB	1.08108	1.08284	9.23686	1.83919e-09	Up	4.92637e-08
PCOLCE	1.08082	1.08139	10.8499	8.72275e-19	Up	6.82049e-17
CTDSP1	1.07981	1.08412	7.98777	3.44924e-05	Up	0.000465167
CALM3	1.0689	1.0698	10.1739	5.64985e-14	Up	2.68316e-12
AP1M1	1.06064	1.065	7.9399	5.87153e-05	Up	0.000753756
SDF4	1.05949	1.06098	9.4351	6.35728e-10	Up	1.78952e-08
LASP1	1.05861	1.0605	9.10512	1.61023e-08	Up	3.83532e-07
MYO1B	1.0585	1.06134	8.53038	2.00648e-06	Up	3.467e-05
ATP8B2	1.05784	1.06897	6.6957	0.00740299	Up	0.0469341
BLOC1S1	1.05781	1.06894	6.69569	0.00740299	Up	0.0469341
IGFBP6	1.05728	1.06343	7.46935	0.000479756	Up	0.00486826
TAF12	1.05706	1.06131	7.97005	5.34981e-05	Up	0.000689066
NFKBIA	1.05363	1.05777	7.99959	4.87535e-05	Up	0.000633184
INPPL1	1.05336	1.05892	7.59839	0.000297992	Up	0.00318174
VDAC2	1.053	1.05459	9.33262	2.69996e-09	Up	7.06095e-08
CTSD	1.05296	1.05334	11.386	2.3146e-22	Up	2.6349e-20
TPM2	1.05293	1.05349	10.8143	1.06391e-17	Up	7.62568e-16
ATP6V0B	1.05221	1.053	10.3274	1.37137e-14	Up	7.12467e-13
WDR25	1.05004	1.05512	7.7167	0.000188648	Up	0.00212257
BTBD3	1.04975	1.05657	7.31836	0.000929734	Up	0.00861925
BGN	1.04875	1.04917	11.2142	1.38748e-20	Up	1.30982e-18
CNPY2	1.04478	1.04999	7.67346	0.000242341	Up	0.00266472
TLN1	1.04208	1.04313	9.90608	5.53561e-12	Up	1.93896e-10
ATP5F1B	1.04034	1.04112	10.3241	1.7558e-14	Up	8.94188e-13
MYL9	1.03995	1.0405	10.826	1.05031e-17	Up	7.59853e-16
CYC1	1.03821	1.04153	8.27502	1.71191e-05	Up	0.000245406
PAFAH1B1	1.03517	1.04035	7.66605	0.000281296	Up	0.00302013
GSTM3	1.03471	1.04203	7.20145	0.00164661	Up	0.0139458
KCTD12	1.03087	1.03187	9.9548	4.884e-12	Up	1.72635e-10
NCKAP5L	1.03006	1.04036	6.75224	0.00750187	Up	0.0473284
DNM1	1.02988	1.03369	8.07353	4.90045e-05	Up	0.000634355
SH3BP5	1.02483	1.03155	7.29959	0.00127652	Up	0.0112546
EMC6	1.02474	1.02946	7.77245	0.000207089	Up	0.00231994
ACSL4	1.02474	1.03145	7.2995	0.00127652	Up	0.0112546
POSTN	1.02453	1.025	11.015	2.52323e-18	Up	1.87811e-16
TNFRSF1A	1.01673	1.02462	7.07414	0.00298665	Up	0.022622
RNF115	1.01638	1.02332	7.24145	0.00169699	Up	0.0142787
PRXL2B	1.01604	1.02164	7.52727	0.000607737	Up	0.00593252
NDUFB2	1.01599	1.01755	9.29046	1.01839e-08	Up	2.51061e-07
PTPN12	1.01574	1.02008	7.87149	0.000153532	Up	0.00176682
ATP5PF	1.01519	1.01739	8.81201	7.19549e-07	Up	1.35524e-05
GPC1	1.01154	1.01458	8.35472	1.53662e-05	Up	0.000221921
INAFM1	1.00984	1.01192	8.87689	5.36544e-07	Up	1.0155e-05
ICAM1	1.0097	1.01451	7.7238	0.00030651	Up	0.00325026
APOC1	1.00785	1.01078	8.3996	1.27777e-05	Up	0.000190216
PHF19	1.00704	1.01029	8.25065	2.92213e-05	Up	0.000402495
CNIH3	1.0063	1.01451	7.00597	0.0040602	Up	0.0292644
UPP1	1.00318	1.01006	7.23155	0.001987	Up	0.0163111
EFHD2	1.00149	1.00456	8.32243	2.20836e-05	Up	0.000312521
TNC	1.00023	1.0015	9.56486	1.36357e-09	Up	3.70365e-08
PSMD7	-1.00821	-1.01848	6.41022	0.00715509	Down	0.045624
SRI	-1.00824	-1.01851	6.41022	0.00715509	Down	0.045624
ZNF562	-1.00827	-1.01854	6.41018	0.00715509	Down	0.045624
ARL4A	-1.01079	-1.02081	6.44497	0.00625177	Down	0.0408052
TMCO4	-1.01324	-1.023	6.47894	0.00546349	Down	0.0366666
PILRB	-1.01974	-1.02884	6.57627	0.00367037	Down	0.0268547
PRKCI	-1.03457	-1.0421	6.83415	0.00118356	Down	0.0105918
CIB1	-1.03584	-1.04323	6.86022	0.00104972	Down	0.00958359
DEPTOR	-1.04335	-1.05518	6.28146	0.00772984	Down	0.0483212
GOLPH3L	-1.04831	-1.05915	6.3925	0.0053738	Down	0.0362357
KTN1	-1.04832	-1.05917	6.39255	0.0053738	Down	0.0362357
CREB3L2	-1.04975	-1.06031	6.42775	0.00472837	Down	0.0328566
PYCARD	-1.0525	-1.06252	6.49564	0.00361279	Down	0.0264835
ATP11A	-1.06004	-1.06855	6.71098	0.00146096	Down	0.0125938
IER2	-1.06094	-1.06927	6.73935	0.00148257	Down	0.012766
ARFGAP2	-1.08841	-1.10097	6.26213	0.00570957	Down	0.037938
ATP2C1	-1.0888	-1.10097	6.30054	0.00505906	Down	0.0346568
MCM2	-1.08918	-1.10099	6.33806	0.00448679	Down	0.0315747
TMEM216	-1.08919	-1.10099	6.33804	0.00448679	Down	0.0315747
CNIH2	-1.09045	-1.10099	6.47899	0.00269952	Down	0.0209809
ZBTB43	-1.09071	-1.10097	6.51222	0.00236364	Down	0.018824
MEX3A	-1.09266	-1.10097	6.78075	0.00075473	Down	0.00724859
BCAT2	-1.09268	-1.10099	6.78077	0.00075473	Down	0.00724859
TNFRSF21	-1.09637	-1.10099	7.56104	1.39956e-05	Down	0.000205883
BUD23	-1.1177	-1.1241	7.15106	9.27798e-05	Down	0.00112698
TMEM54	-1.11912	-1.12609	7.04166	0.000158283	Down	0.00180452
TTC39B	-1.12544	-1.13493	6.65273	0.000915931	Down	0.00850146
PSPC1	-1.12731	-1.13754	6.56056	0.00134369	Down	0.0117266
DNAJA3	-1.12796	-1.13846	6.52846	0.00153055	Down	0.0130929
MIA2	-1.12865	-1.13943	6.4957	0.00174552	Down	0.0146076
SYPL1	-1.13021	-1.14162	6.42774	0.0022784	Down	0.0182542
UQCC3	-1.13049	-1.13532	7.5452	7.91588e-06	Down	0.00012134
YIPF1	-1.13103	-1.14278	6.39255	0.0025898	Down	0.0203323
LCP1	-1.13196	-1.14407	6.35648	0.00291093	Down	0.0222266
DTX2	-1.13389	-1.14679	6.28149	0.00368624	Down	0.0269454
TRAF4	-1.1386	-1.15344	6.1187	0.00597305	Down	0.0392508
TENT4B	-1.13999	-1.15541	6.07503	0.00774038	Down	0.0483212
AP5M1	-1.14152	-1.15757	6.02985	0.00764776	Down	0.048014
ALDH2	-1.14298	-1.14992	7.07541	9.4297e-05	Down	0.00114234
STS	-1.14365	-1.15071	7.05302	0.000104946	Down	0.00125368
FOS	-1.15568	-1.16148	7.32935	1.85508e-05	Down	0.000263973
VAMP8	-1.15979	-1.16605	7.23305	3.03985e-05	Down	0.000417225
QSOX1	-1.16033	-1.16397	7.96666	1.7706e-07	Down	3.57864e-06
ATP13A3	-1.16592	-1.17694	6.51216	0.00111715	Down	0.0101263
C2orf68	-1.16763	-1.17896	6.47904	0.00127337	Down	0.0112546
LOX	-1.16763	-1.17896	6.47903	0.00127337	Down	0.0112546
POLG2	-1.17345	-1.18584	6.37467	0.00186885	Down	0.0154373
GALNT6	-1.17565	-1.18845	6.33811	0.00209666	Down	0.017074
ERN1	-1.1804	-1.19409	6.26212	0.00264439	Down	0.0206353
ETV6	-1.18041	-1.19409	6.26208	0.00277952	Down	0.0213632
CXCL16	-1.18304	-1.1972	6.22256	0.00306374	Down	0.023138
SORL1	-1.18877	-1.20403	6.14012	0.00388113	Down	0.0281573
PNPLA4	-1.19496	-1.20531	6.62268	0.00048458	Down	0.00490345
DHCR24	-1.19546	-1.19809	8.45972	6.12863e-10	Down	1.73779e-08
HACD2	-1.19811	-1.20595	6.98377	6.91401e-05	Down	0.000873105
RAB40C	-1.19921	-1.21646	6.00677	0.00540351	Down	0.0363422
COG3	-1.20321	-1.22125	5.95952	0.00737983	Down	0.0469025
BCL2L11	-1.20323	-1.22126	5.95951	0.00668989	Down	0.0431913
NQO1	-1.20371	-1.21204	6.91093	9.58707e-05	Down	0.00115959
SEMA3F	-1.20759	-1.22648	5.91056	0.00748648	Down	0.0472934
NOL3	-1.2076	-1.2265	5.91056	0.00690408	Down	0.0443522
TLE3	-1.2107	-1.22297	6.42779	0.00104579	Down	0.00958044
XBP1	-1.2129	-1.21521	8.66595	2.15828e-11	Down	7.07933e-10
MYO9B	-1.21718	-1.23026	6.35651	0.00132866	Down	0.0116348
NDFIP2	-1.22074	-1.23426	6.31949	0.00148712	Down	0.012783
LITAF	-1.22276	-1.22659	7.97277	5.49125e-08	Down	1.21799e-06
LURAP1L	-1.23425	-1.24537	6.57638	0.000392072	Down	0.00407386
VAMP5	-1.2351	-1.24392	6.87314	7.65939e-05	Down	0.000956311
NUDCD3	-1.24223	-1.25852	6.11873	0.00263439	Down	0.0205988
TGIF2	-1.2475	-1.26448	6.07498	0.00295883	Down	0.0225214
MOB2	-1.24751	-1.26449	6.075	0.00295883	Down	0.0225214
SERGEF	-1.25315	-1.27089	6.0299	0.00355009	Down	0.026098
TFAP2A	-1.25929	-1.27785	5.98331	0.00458501	Down	0.032149
FDFT1	-1.26401	-1.27501	6.62267	0.000216535	Down	0.00240833
TANC1	-1.26592	-1.28539	5.93521	0.00454764	Down	0.0319159
TET3	-1.26595	-1.28541	5.93525	0.00472474	Down	0.0328566
ERMP1	-1.27183	-1.27997	7.01886	1.83193e-05	Down	0.000261641
PACSIN3	-1.27222	-1.28386	6.56066	0.000276409	Down	0.00297178
PDCD2L	-1.27315	-1.29361	5.88547	0.0047476	Down	0.0329607
CDK2	-1.27316	-1.29362	5.88551	0.00587953	Down	0.0388009
CLSTN1	-1.27933	-1.28939	6.7534	8.45288e-05	Down	0.00104862
DHRSX	-1.28105	-1.3026	5.83393	0.00563406	Down	0.0375652
MFSD3	-1.28105	-1.30261	5.83391	0.00552097	Down	0.0370025
MACROD1	-1.28131	-1.28997	6.94788	2.54002e-05	Down	0.000353004
TBL3	-1.28427	-1.30029	6.18196	0.00144598	Down	0.0124786
CA9	-1.28618	-1.29893	6.46217	0.000402254	Down	0.00416847
ISY1	-1.2897	-1.31248	5.78046	0.00636509	Down	0.0414749
SLC12A9	-1.2897	-1.31248	5.78049	0.00627762	Down	0.0409394
PAK4	-1.29516	-1.30167	7.33876	1.28721e-06	Down	2.30122e-05
GTF2IRD1	-1.29685	-1.31046	6.3926	0.000517904	Down	0.00521339
YES1	-1.29922	-1.32336	5.72496	0.00755693	Down	0.0475982
NAA30	-1.29924	-1.32338	5.72499	0.00795242	Down	0.0494455
ZNRF1	-1.29983	-1.30954	6.82118	4.22679e-05	Down	0.000553631
DPY30	-1.30517	-1.32336	6.05263	0.00278209	Down	0.0213632
CCDC85C	-1.322	-1.34199	5.95953	0.00260224	Down	0.0203886
SPINT1	-1.3223	-1.33803	6.24251	0.000881909	Down	0.00820536
ANOS1	-1.32232	-1.33805	6.24256	0.000817314	Down	0.00773451
HES4	-1.32291	-1.32982	7.29174	1.07524e-06	Down	1.94472e-05
NT5C2	-1.3297	-1.34606	6.20245	0.000881216	Down	0.00820536
RAB8A	-1.32974	-1.3461	6.20243	0.00105174	Down	0.00958956
CASKIN2	-1.3315	-1.35253	5.91061	0.00296816	Down	0.0225581
TMEM123	-1.33319	-1.34486	6.62278	9.26947e-05	Down	0.00112698
SLC2A1	-1.33321	-1.34487	6.62274	9.26947e-05	Down	0.00112698
TSC22D4	-1.34182	-1.36399	5.85995	0.00348714	Down	0.0257331
FAM126B	-1.34186	-1.36403	5.85997	0.00390944	Down	0.0283361
TCN1	-1.34187	-1.35621	6.37466	0.000474177	Down	0.0048234
LZTS3	-1.35315	-1.3766	5.80746	0.00377093	Down	0.0274866
PHACTR3	-1.35317	-1.37661	5.80749	0.00403141	Down	0.0291384
CABLES1	-1.35538	-1.37399	6.07502	0.00123225	Down	0.0110021
TRADD	-1.36487	-1.37848	6.46225	0.000168023	Down	0.00191274
CDR2	-1.36504	-1.38107	6.2622	0.000479845	Down	0.00486826
KLHL36	-1.36526	-1.38476	6.02993	0.00136394	Down	0.0118499
ACY1	-1.36528	-1.38478	6.02994	0.00135112	Down	0.0117517
HSDL1	-1.3656	-1.39048	5.75303	0.00463466	Down	0.0324385
ZNF526	-1.36561	-1.39049	5.75305	0.00501096	Down	0.0343882
ANXA4	-1.37382	-1.39051	6.22264	0.000531436	Down	0.00532881
MTERF3	-1.38753	-1.40908	5.93528	0.00178729	Down	0.0148928
ADM	-1.39244	-1.40581	6.5123	8.93242e-05	Down	0.0010993
PTAFR	-1.39315	-1.41131	6.14021	0.000839798	Down	0.00787985
RANBP3	-1.39461	-1.42291	5.63747	0.00668773	Down	0.0431913
EEF1AKMT4	-1.39721	-1.41291	6.31959	0.000261041	Down	0.00282765
NR2F6	-1.39824	-1.40911	6.78097	1.42231e-05	Down	0.000208525
CEP170B	-1.40028	-1.4141	6.4791	0.000102191	Down	0.00122455
SPTLC2	-1.4003	-1.41413	6.47913	0.000100474	Down	0.00120771
STAM2	-1.40392	-1.42292	6.09705	0.000767413	Down	0.007342
TTI1	-1.4116	-1.44198	5.5761	0.00665242	Down	0.0430932
ACD	-1.41392	-1.43798	5.83401	0.00270425	Down	0.0209966
PIMREG	-1.41547	-1.43539	6.05269	0.000797957	Down	0.00757912
SUSD2	-1.41548	-1.4354	6.05266	0.000872371	Down	0.00815074
GSE1	-1.41656	-1.43355	6.24259	0.000317277	Down	0.00335067
CCDC159	-1.42907	-1.45461	5.78052	0.00244269	Down	0.0193937
TRAPPC9	-1.42907	-1.45461	5.78049	0.0027636	Down	0.0212866
ZNF776	-1.43076	-1.46354	5.51196	0.00668362	Down	0.0431913
DNAJC3	-1.43076	-1.46355	5.51194	0.00677644	Down	0.0436773
GPT2	-1.43649	-1.45245	6.3382	0.000155831	Down	0.00178181
NUP98	-1.43862	-1.45712	6.16124	0.000384999	Down	0.00401114
ARHGEF10L	-1.44151	-1.46354	5.95955	0.00159039	Down	0.0135307
CX3CL1	-1.44573	-1.47294	5.725	0.00296947	Down	0.0225581
CAMKK1	-1.44573	-1.47294	5.72501	0.00271885	Down	0.0210466
BCL3	-1.44748	-1.45942	6.71124	1.31478e-05	Down	0.000194975
ASF1B	-1.46383	-1.47649	6.65286	1.34424e-05	Down	0.000198583
ZNF213	-1.46397	-1.48428	6.07512	0.000591961	Down	0.00580782
SLC11A1	-1.46398	-1.48429	6.07507	0.000466079	Down	0.00475351
CHTF18	-1.46416	-1.49327	5.66731	0.0034367	Down	0.0254093
AGFG1	-1.4642	-1.49331	5.66729	0.0033972	Down	0.0252377
SLC5A6	-1.4642	-1.49331	5.66728	0.00329211	Down	0.0246462
TSPAN2	-1.46996	-1.48798	6.22267	0.000215241	Down	0.00239738
CRABP2	-1.47074	-1.47777	7.4286	1.98278e-08	Down	4.67947e-07
DHRS1	-1.47227	-1.4969	5.85997	0.00152134	Down	0.0130418
NCEH1	-1.47258	-1.48564	6.62282	1.49013e-05	Down	0.000216418
MYBL2	-1.47468	-1.49088	6.35664	9.21901e-05	Down	0.00112562
F3	-1.47821	-1.49956	6.03001	0.000880939	Down	0.00820536
IRF7	-1.48265	-1.50148	6.18203	0.00024306	Down	0.00266883
NIPAL2	-1.48267	-1.5015	6.18207	0.00026815	Down	0.00289909
FLVCR2	-1.48475	-1.51603	5.60716	0.00381033	Down	0.0276956
RELCH	-1.48619	-1.50304	6.3196	0.00010069	Down	0.00120843
DBNDD1	-1.49846	-1.51601	6.28161	0.000109879	Down	0.00130656
CAPN6	-1.50773	-1.54151	5.5444	0.00486727	Down	0.0335508
MCCC1	-1.50776	-1.54153	5.54439	0.00430912	Down	0.0305746
PLCD3	-1.50777	-1.54155	5.54439	0.00412636	Down	0.0296729
ECT2	-1.50916	-1.53705	5.75304	0.001684	Down	0.0142468
TMEM8B	-1.50919	-1.53708	5.75306	0.00170011	Down	0.0142894
SYTL1	-1.5092	-1.53709	5.75304	0.00177445	Down	0.0148017
LRRC61	-1.51095	-1.53162	6.09711	0.000269366	Down	0.00290817
BEX4	-1.51234	-1.52724	6.49585	2.2687e-05	Down	0.000320475
ACSF2	-1.52367	-1.53911	6.46227	2.52481e-05	Down	0.000351521
HK2	-1.52669	-1.54842	6.05274	0.00030113	Down	0.00321081
TMEM41B	-1.52832	-1.55348	5.88554	0.000768684	Down	0.007342
HIBADH	-1.53053	-1.56037	5.69646	0.00215852	Down	0.0174599
KBTBD7	-1.53055	-1.5604	5.69643	0.0024897	Down	0.0196661
KATNB1	-1.53057	-1.56041	5.69645	0.00180872	Down	0.0150229
LPAR3	-1.53375	-1.57044	5.4788	0.00443466	Down	0.0312648
TFDP2	-1.53378	-1.57047	5.47881	0.00450863	Down	0.031682
HES6	-1.53378	-1.57047	5.47881	0.00451022	Down	0.031682
ZBTB18	-1.53378	-1.57047	5.47878	0.00481455	Down	0.033252
CCDC120	-1.54373	-1.56663	6.0069	0.000362863	Down	0.00380098
NINJ2	-1.54816	-1.57489	5.83402	0.0010341	Down	0.00948455
AKAP1	-1.54826	-1.56491	6.39274	3.13269e-05	Down	0.000426939
ACSL5	-1.54827	-1.56492	6.3927	3.13269e-05	Down	0.000426939
GID8	-1.56336	-1.60349	5.41005	0.00532523	Down	0.0360023
TM4SF18	-1.56998	-1.59849	5.78055	0.00118102	Down	0.0105814
KIAA1522	-1.5759	-1.58159	7.82236	2.39225e-11	Down	7.81369e-10
AMOT	-1.58085	-1.61552	5.57613	0.00278458	Down	0.0213632
WDR24	-1.58229	-1.60793	5.91067	0.000416022	Down	0.00428818
JPT2	-1.59117	-1.61001	6.28169	4.62963e-05	Down	0.000602318
TM4SF1	-1.59263	-1.6019	7.18272	1.289e-08	Down	3.10407e-07
SHB	-1.59331	-1.60356	7.05331	1.46023e-07	Down	3.0063e-06
ANKZF1	-1.59404	-1.62456	5.72506	0.00116864	Down	0.0104825
NR1D1	-1.5973	-1.64153	5.33792	0.00555396	Down	0.0371592
ANKRD36C	-1.59733	-1.64156	5.33791	0.00588703	Down	0.0388064
BCAS3	-1.59804	-1.61558	6.37481	2.09892e-05	Down	0.000297578
NAMPT	-1.60393	-1.62034	6.46232	9.0683e-06	Down	0.000137373
MARC2	-1.60423	-1.63149	5.86001	0.000441675	Down	0.00451056
STX3	-1.60736	-1.62705	6.24268	4.53476e-05	Down	0.000592966
EPB41L5	-1.61078	-1.64846	5.51198	0.00268375	Down	0.0208892
LAMB3	-1.61243	-1.63705	5.98343	0.00023724	Down	0.00261606
TMEM205	-1.6183	-1.63536	6.42794	1.40163e-05	Down	0.000205883
IRX5	-1.6247	-1.64533	6.20255	5.16018e-05	Down	0.000665749
BCAM	-1.62831	-1.65738	5.80751	0.000589001	Down	0.00578611
PNPLA2	-1.63701	-1.64257	7.91851	5.14632e-13	Down	2.09672e-11
RNASE4	-1.64469	-1.68592	5.44487	0.00284012	Down	0.0217247
MYO6	-1.65481	-1.68595	5.75308	0.00055292	Down	0.00548035
MGAT4A	-1.65483	-1.68597	5.75307	0.000649081	Down	0.00630431
TDP1	-1.65821	-1.68595	5.88558	0.000308588	Down	0.00326782
ECHDC3	-1.68302	-1.7384	5.18177	0.00714677	Down	0.045624
RAPGEF5	-1.68352	-1.729	5.37444	0.00313284	Down	0.0235907
MYNN	-1.68353	-1.729	5.37446	0.00292127	Down	0.0222794
COMTD1	-1.6839	-1.72248	5.54444	0.00154677	Down	0.0132013
RCAN3	-1.68414	-1.71763	5.6965	0.000624288	Down	0.00608641
CTXN1	-1.68433	-1.71393	5.83403	0.000305012	Down	0.0032415
MARK2	-1.70785	-1.73323	6.03005	6.48291e-05	Down	0.000822692
HOOK2	-1.71356	-1.72902	6.63803	5.23072e-07	Down	9.92426e-06
DHX40	-1.72169	-1.76392	5.47884	0.00173811	Down	0.0145614
PICK1	-1.72842	-1.77904	5.30045	0.00332714	Down	0.0248604
UNC13D	-1.72842	-1.77905	5.30046	0.00329559	Down	0.0246484
AP002495.1	-1.72843	-1.77906	5.30045	0.00378421	Down	0.0275574
LYPD3	-1.72871	-1.75304	6.09721	4.88323e-05	Down	0.000633184
NADSYN1	-1.72874	-1.75307	6.09719	3.70605e-05	Down	0.000495485
SDC4	-1.73648	-1.74585	7.31111	3.24919e-10	Down	9.52726e-09
CYB561	-1.74256	-1.76396	6.26232	1.18318e-05	Down	0.000177156
TACC2	-1.76019	-1.77418	6.80814	4.95739e-08	Down	1.11556e-06
FAM174B	-1.7649	-1.81148	5.41012	0.00179893	Down	0.0149613
NUBP1	-1.76491	-1.8115	5.41008	0.00210483	Down	0.017115
SDC1	-1.76994	-1.77669	7.78229	2.21885e-13	Down	9.75914e-12
MAGI3	-1.78095	-1.83794	5.22244	0.00350409	Down	0.0258335
ME1	-1.78095	-1.83795	5.22246	0.00435427	Down	0.0308031
MTMR12	-1.79033	-1.82087	5.88561	8.60396e-05	Down	0.00106395
PPP1R13L	-1.79479	-1.83791	5.51202	0.000963984	Down	0.00891541
ZKSCAN1	-1.79739	-1.82344	6.07521	2.47709e-05	Down	0.000347244
TLE2	-1.80325	-1.83793	5.75312	0.000178265	Down	0.00201158
ZDHHC13	-1.82839	-1.84944	6.35676	1.21329e-06	Down	2.1842e-05
UBE2V2	-1.84327	-1.90832	5.13992	0.00546612	Down	0.0366666
PERP	-1.84328	-1.90833	5.13996	0.00391641	Down	0.0283601
ZSWIM4	-1.84886	-1.86652	6.59232	1.19076e-07	Down	2.47122e-06
FRK	-1.85586	-1.88523	5.98353	3.06859e-05	Down	0.000420424
EFNA5	-1.87265	-1.93106	5.262	0.00226098	Down	0.0181558
VAV3	-1.88329	-1.92409	5.63759	0.000249032	Down	0.00272419
PTGR2	-1.8833	-1.9241	5.63762	0.000215192	Down	0.00239738
LRRC75B	-1.89597	-1.94895	5.3745	0.000970616	Down	0.00896604
TMEM79	-1.91328	-1.94897	5.80761	5.10804e-05	Down	0.000660122
DTNA	-1.91855	-1.99407	5.05246	0.00528515	Down	0.0357695
ZNF185	-1.92535	-1.95894	5.88562	3.73297e-05	Down	0.000498223
GCHFR	-1.92538	-1.95897	5.88566	3.69202e-05	Down	0.000494462
ATP2A3	-1.94119	-2.00785	5.1818	0.00214359	Down	0.0173937
BDKRB2	-1.94408	-1.98549	5.66739	0.000154008	Down	0.00176881
MEAK7	-1.95381	-1.98234	6.09725	3.46202e-06	Down	5.65391e-05
FADS2	-1.95891	-1.98067	6.4281	1.60016e-07	Down	3.25969e-06
DENND11	-1.96135	-1.98851	6.16142	2.19595e-06	Down	3.76081e-05
VLDLR	-1.96529	-2.00144	5.83411	2.65195e-05	Down	0.000367899
FANCF	-1.97303	-2.02701	5.41013	0.0006844	Down	0.00663072
ITGA3	-1.98506	-2.00786	6.39291	1.09892e-07	Down	2.30534e-06
LHPP	-1.99417	-2.02297	6.11898	1.65768e-06	Down	2.92303e-05
TRIM16L	-1.9942	-2.03954	5.60727	0.000155784	Down	0.00178181
SLC6A9	-1.99959	-2.027	6.18221	9.4123e-07	Down	1.73478e-05
ELN	-2.00944	-2.04852	5.78065	3.1024e-05	Down	0.000424306
ZNF880	-2.01131	-2.10096	4.95937	0.00566971	Down	0.0377206
CYP4F11	-2.01132	-2.10097	4.95935	0.00505718	Down	0.0346568
PITPNM3	-2.01133	-2.10097	4.95935	0.00465577	Down	0.0325567
CHPT1	-2.02359	-2.10097	5.09691	0.00245713	Down	0.0194884
SLC35E2A	-2.02361	-2.10099	5.0969	0.00234885	Down	0.0187255
FBXL8	-2.02552	-2.0579	6.00704	4.39336e-06	Down	6.96906e-05
ITPR3	-2.02969	-2.06032	6.07521	2.67016e-06	Down	4.46429e-05
TUFT1	-2.0329	-2.10097	5.22246	0.00101927	Down	0.00938188
PSMD3	-2.03964	-2.04772	7.79611	1.2086e-16	Down	7.92865e-15
CRYM	-2.04611	-2.10099	5.44494	0.000329314	Down	0.00346362
ZNF680	-2.05095	-2.10097	5.54448	0.000126336	Down	0.00148854
VMO1	-2.05097	-2.10099	5.54448	0.000136978	Down	0.00159931
SLC25A10	-2.06142	-2.10096	5.80766	1.57488e-05	Down	0.000227024
AP1G2	-2.06145	-2.10099	5.80769	3.39715e-05	Down	0.000460549
STXBP2	-2.0767	-2.10098	6.39293	7.15161e-08	Down	1.55507e-06
PLAAT4	-2.08347	-2.10098	6.80833	2.93132e-10	Down	8.62789e-09
CAMSAP3	-2.11442	-2.16512	5.57625	6.86538e-05	Down	0.000868381
PLAAT3	-2.11443	-2.16512	5.57623	7.25901e-05	Down	0.000911722
CABLES2	-2.11444	-2.16513	5.57622	7.73713e-05	Down	0.000961366
ARHGEF35	-2.1172	-2.17896	5.37454	0.000321507	Down	0.00339071
LRP5	-2.11723	-2.17899	5.37454	0.000244559	Down	0.00268149
PLEKHG4B	-2.12153	-2.20052	5.14001	0.00159061	Down	0.0135307
TRIM17	-2.12462	-2.21643	5.0067	0.00279099	Down	0.0213911
ILDR1	-2.12464	-2.21645	5.00668	0.00229304	Down	0.0183372
CYP4X1	-2.12465	-2.21645	5.0067	0.00234341	Down	0.0187014
PAIP2B	-2.12888	-2.23846	4.85982	0.00567197	Down	0.0377206
ZNF490	-2.1289	-2.23848	4.85981	0.0047813	Down	0.0331352
CYB5A	-2.18708	-2.19855	7.4551	2.1982e-15	Down	1.23306e-13
LAMA5	-2.18914	-2.212	6.56106	9.79642e-10	Down	2.68915e-08
TSPAN13	-2.19238	-2.20459	7.37608	5.76575e-15	Down	3.14445e-13
HSF4	-2.19463	-2.23024	6.03015	9.32253e-07	Down	1.72645e-05
SMPDL3B	-2.21319	-2.2936	5.18183	0.000567314	Down	0.00559437
PLEKHA7	-2.21322	-2.29363	5.18182	0.000566442	Down	0.00559289
ADSSL1	-2.21323	-2.29363	5.18183	0.000545259	Down	0.00542526
IGSF9	-2.22335	-2.27089	5.72519	8.2072e-06	Down	0.000125309
KLK13	-2.2297	-2.32336	5.05252	0.00108694	Down	0.00988077
B4GALNT4	-2.22971	-2.32338	5.05252	0.00129493	Down	0.011391
PRKCZ	-2.22972	-2.32338	5.05251	0.00112817	Down	0.0102073
ARHGEF5	-2.23353	-2.28541	5.63769	1.84904e-05	Down	0.000263599
SLC38A1	-2.23485	-2.24598	7.53827	2.73699e-16	Down	1.69496e-14
NTN4	-2.24553	-2.30262	5.54454	3.2408e-05	Down	0.000440123
SAA2	-2.25187	-2.364	4.91046	0.00280623	Down	0.0214867
CHL1	-2.25188	-2.36401	4.91046	0.00262982	Down	0.0205839
VWA2	-2.25258	-2.29364	5.91083	1.90144e-06	Down	3.30765e-05
DSC2	-2.25993	-2.32339	5.44497	7.05293e-05	Down	0.000889197
OGFRL1	-2.26088	-2.28317	6.65327	9.14936e-11	Down	2.81052e-09
WNT7B	-2.27536	-2.32335	5.75321	4.68568e-06	Down	7.34248e-05
BNIPL	-2.28328	-2.42289	4.75288	0.00496368	Down	0.0341849
DNAJC22	-2.28328	-2.4229	4.75289	0.00557454	Down	0.0372325
ZNF786	-2.28329	-2.42291	4.75287	0.00543291	Down	0.0365071
SYNGR1	-2.28329	-2.42291	4.75289	0.00555937	Down	0.0371633
GPRIN2	-2.2833	-2.42291	4.75287	0.00527444	Down	0.0357695
SLC37A1	-2.28479	-2.32337	6.00711	3.10143e-07	Down	6.10896e-06
CLIC3	-2.29944	-2.38109	5.22249	0.000252667	Down	0.00275478
PODXL2	-2.30122	-2.33542	6.16154	5.91602e-08	Down	1.30102e-06
NXPH4	-2.30124	-2.33544	6.16156	1.76541e-07	Down	3.57749e-06
CAMK2N1	-2.30631	-2.36402	5.57627	1.61913e-05	Down	0.000232968
F11R	-2.3101	-2.35472	5.86021	1.26109e-06	Down	2.25975e-05
HOMER2	-2.32628	-2.39047	5.47893	3.79167e-05	Down	0.000504318
TP63	-2.32629	-2.39049	5.47895	4.06824e-05	Down	0.000536329
ZNF296	-2.3263	-2.39049	5.47894	3.83483e-05	Down	0.000508312
FA2H	-2.32762	-2.4229	5.09693	0.000488476	Down	0.00493642
HILPDA	-2.33669	-2.37109	6.18229	3.98293e-08	Down	9.01517e-07
KCNS3	-2.3495	-2.374	6.60793	5.58355e-11	Down	1.76417e-09
FAAH	-2.36519	-2.47949	4.95939	0.00112872	Down	0.0102073
ST6GALNAC2	-2.3652	-2.4795	4.95939	0.00139009	Down	0.0120365
AFMID	-2.38091	-2.42289	5.98366	2.11346e-07	Down	4.21658e-06
JUP	-2.38459	-2.4103	6.57688	5.43849e-11	Down	1.73248e-09
BCR	-2.3901	-2.4229	6.28194	2.79628e-09	Down	7.28823e-08
ITGB8	-2.40266	-2.44201	6.07532	5.41104e-08	Down	1.20365e-06
EPS8L1	-2.41773	-2.5604	4.80736	0.00250603	Down	0.0197749
SH3RF2	-2.41774	-2.56041	4.80735	0.00256096	Down	0.0201263
RASAL1	-2.42017	-2.4933	5.4102	2.84182e-05	Down	0.000392131
CST6	-2.4207	-2.4795	5.63773	4.34574e-06	Down	6.90782e-05
MMP15	-2.44576	-2.49952	5.75324	1.25961e-06	Down	2.25975e-05
SP4	-2.47025	-2.58641	5.00672	0.000532928	Down	0.00533496
STARD10	-2.48037	-2.48925	8.06694	2.50718e-24	Down	3.2895e-22
STRA6	-2.49652	-2.68593	4.6374	0.00515335	Down	0.0351594
FAXC	-2.49652	-2.68593	4.63739	0.00512652	Down	0.0350729
TACR1	-2.49653	-2.68594	4.63739	0.00564725	Down	0.0376208
PKP2	-2.49654	-2.68594	4.63739	0.00512886	Down	0.0350729
SH2D3A	-2.49654	-2.68595	4.63738	0.00558306	Down	0.0372573
GRHL3	-2.54071	-2.68593	4.85986	0.00126365	Down	0.0112546
RNF183	-2.54071	-2.68594	4.85985	0.00104817	Down	0.00958359
PRRG2	-2.54072	-2.68594	4.85984	0.00125651	Down	0.0112058
KRT75	-2.54072	-2.68594	4.85988	0.00209758	Down	0.017074
NUP210	-2.54073	-2.68596	4.85984	0.00128812	Down	0.0113439
CGN	-2.55	-2.62453	5.47896	8.29116e-06	Down	0.000126094
SORBS2	-2.56815	-2.68592	5.05254	0.000272881	Down	0.00293793
BAIAP2L1	-2.56817	-2.68594	5.05255	0.000222275	Down	0.00246156
AQP3	-2.57333	-2.59978	6.69738	4.29794e-13	Down	1.76034e-11
FAAH2	-2.5869	-2.68594	5.22251	7.72261e-05	Down	0.000961105
HIP1R	-2.61889	-2.68596	5.63778	1.51535e-06	Down	2.67816e-05
LAMC2	-2.62539	-2.68594	5.75328	2.49861e-07	Down	4.95942e-06
NDRG2	-2.62823	-2.66043	6.49631	9.91583e-12	Down	3.32288e-10
RNF144B	-2.63074	-2.68593	5.86028	1.17527e-07	Down	2.44563e-06
CITED4	-2.63904	-2.68592	6.05307	1.66543e-08	Down	3.95462e-07
LAMA3	-2.6448	-2.83794	4.69632	0.0022803	Down	0.0182542
CATSPERB	-2.64482	-2.83795	4.6963	0.00224916	Down	0.0180797
PRSS16	-2.65402	-2.80141	4.91049	0.00053928	Down	0.0053796
ADRB2	-2.65403	-2.80142	4.91049	0.000503686	Down	0.00507912
C16orf89	-2.65986	-2.77904	5.09698	0.000120246	Down	0.00142328
CYP21A2	-2.65987	-2.77905	5.09696	9.98836e-05	Down	0.0012047
RORC	-2.6639	-2.76394	5.26209	2.50569e-05	Down	0.000349487
KCTD1	-2.6709	-2.73842	5.66751	5.16513e-07	Down	9.8239e-06
PDE4B	-2.67351	-2.729	5.88584	5.75281e-08	Down	1.26873e-06
C1orf115	-2.71079	-2.7581	6.09747	1.4663e-09	Down	3.96875e-08
MT1X	-2.71551	-2.72998	7.60953	7.65044e-22	Down	8.22528e-20
ICA1	-2.72517	-2.80141	5.57638	2.32374e-06	Down	3.96213e-05
MARVELD2	-2.7461	-2.86653	5.14004	6.66265e-05	Down	0.000844118
C11orf80	-2.75907	-2.90832	4.95944	0.000255037	Down	0.00277281
GGT6	-2.75909	-2.90834	4.95943	0.00025649	Down	0.0027847
EGLN3	-2.76294	-2.79126	6.76795	2.87608e-14	Down	1.42716e-12
ARVCF	-2.76962	-2.83795	5.72531	1.55468e-07	Down	3.1838e-06
SCGB1A1	-2.7911	-2.87859	5.47901	2.55174e-06	Down	4.28482e-05
KIAA1671	-2.81478	-3.10097	4.51184	0.00435725	Down	0.0308031
SBSPON	-2.81479	-3.10097	4.51185	0.00433451	Down	0.0306985
NR3C2	-2.81479	-3.10098	4.51184	0.00426009	Down	0.0303659
COL4A5	-2.81479	-3.10098	4.51184	0.0042723	Down	0.0303969
KPNA7	-2.8148	-3.10098	4.51184	0.0047612	Down	0.0330255
TMEM238	-2.83462	-2.87147	6.49641	9.19277e-13	Down	3.61225e-11
SERPINA3	-2.84234	-2.87539	6.63854	5.5191e-14	Down	2.65362e-12
SLC7A5	-2.8563	-2.90835	6.0975	3.50818e-10	Down	1.01331e-08
PPP1R13B	-2.857	-3.00786	5.00676	9.19103e-05	Down	0.00112398
SYT7	-2.86199	-2.93103	5.78082	2.64683e-08	Down	6.13446e-07
NANOS1	-2.87296	-2.97544	5.37463	4.62088e-06	Down	7.25563e-05
ST6GAL1	-2.87296	-2.97544	5.37465	3.28681e-06	Down	5.39051e-05
MAP7	-2.87298	-2.97545	5.37464	4.05308e-06	Down	6.50931e-05
TFCP2L1	-2.88135	-2.95895	5.66754	4.33171e-07	Down	8.36203e-06
ZNF552	-2.89257	-2.93748	6.30121	6.40681e-12	Down	2.21407e-10
TBC1D8	-2.90549	-2.99407	5.54467	4.66695e-07	Down	8.94229e-06
P2RY2	-2.90549	-2.99407	5.54465	4.9159e-07	Down	9.39605e-06
CFB	-2.93329	-2.97543	6.41093	5.95244e-13	Down	2.39989e-11
SERINC2	-2.93948	-2.96492	7.05414	2.18755e-18	Down	1.64406e-16
TCAP	-2.9487	-3.10097	5.05258	4.08009e-05	Down	0.000536329
TJP3	-2.94871	-3.10098	5.05256	7.07582e-05	Down	0.000890633
MED24	-2.96719	-2.98849	7.31193	1.76058e-20	Down	1.64201e-18
RAB3D	-2.97681	-3.05517	5.72532	2.62547e-08	Down	6.10323e-07
KDF1	-2.98006	-3.2709	4.57601	0.00209301	Down	0.0170727
SAMD12	-2.98007	-3.27091	4.576	0.00185502	Down	0.015358
CD24	-3.00926	-3.04288	6.75424	4.90623e-16	Down	2.96712e-14
AGT	-3.01021	-3.06781	6.09754	6.97487e-11	Down	2.1597e-09
SCNN1B	-3.01555	-3.21646	4.85989	0.000224446	Down	0.00248206
CPAMD8	-3.03075	-3.10097	5.88588	1.94895e-09	Down	5.18448e-08
GABRE	-3.03492	-3.18844	5.097	1.71895e-05	Down	0.000245959
GRTP1	-3.06633	-3.14536	5.78088	1.19835e-08	Down	2.91712e-07
ZBTB7C	-3.06637	-3.1454	5.78088	1.24269e-08	Down	3.01557e-07
OPLAH	-3.1135	-3.23847	5.33811	1.09799e-06	Down	1.98124e-05
RASD2	-3.11627	-3.27089	5.14009	9.52506e-06	Down	0.00014373
ABLIM1	-3.11994	-3.14933	7.01995	2.13823e-19	Down	1.81891e-17
TSTD1	-3.1206	-3.32337	4.91054	8.96128e-05	Down	0.0011011
IRX2	-3.12061	-3.32338	4.91052	8.84022e-05	Down	0.00108968
WNK2	-3.12834	-3.4229	4.63744	0.000913765	Down	0.00849154
MAP3K21	-3.12834	-3.42291	4.63742	0.000763701	Down	0.00732566
PLEKHA6	-3.19106	-3.27095	5.86037	4.37655e-09	Down	1.10715e-07
GJB1	-3.19327	-3.34889	5.18193	3.60304e-06	Down	5.85948e-05
PSCA	-3.20258	-3.29362	5.72536	4.19338e-09	Down	1.06429e-07
CDH3	-3.21722	-3.28861	6.00731	4.50176e-11	Down	1.45201e-09
GJB3	-3.21853	-3.42291	4.95946	3.88595e-05	Down	0.00051333
SLC4A11	-3.23028	-3.31043	5.88595	3.75557e-10	Down	1.08074e-08
ADGRG1	-3.23333	-3.28319	6.44582	9.28277e-15	Down	4.92178e-13
OCLN	-3.26278	-3.5604	4.69636	0.000418714	Down	0.00431019
ORM2	-3.26279	-3.56041	4.69635	0.000371933	Down	0.00388546
FGF13	-3.26639	-3.42291	5.2226	1.47047e-06	Down	2.60478e-05
CBLC	-3.26777	-3.37399	5.60746	1.24748e-08	Down	3.01772e-07
MARVELD3	-3.31022	-3.51601	5.00679	1.32663e-05	Down	0.000196357
MACC1	-3.31022	-3.51601	5.0068	1.64984e-05	Down	0.000236947
ANKS1B	-3.31023	-3.51602	5.0068	1.37484e-05	Down	0.000202717
ITGB4	-3.31629	-3.4229	5.63788	1.31838e-08	Down	3.15963e-07
ERBB3	-3.34209	-3.42293	5.95998	1.90742e-10	Down	5.74527e-09
VSTM2L	-3.36325	-3.47023	5.66763	4.15083e-09	Down	1.05696e-07
GABRP	-3.37298	-3.40765	7.02008	1.98478e-20	Down	1.82907e-18
LACRT	-3.39643	-3.60347	5.05263	7.0922e-06	Down	0.000109147
EPPK1	-3.39646	-3.6035	5.05262	8.22623e-06	Down	0.000125353
CERS4	-3.40868	-3.516	5.69679	1.57562e-09	Down	4.24979e-08
LSR	-3.43201	-3.46354	7.19411	3.94369e-22	Down	4.36115e-20
PRLR	-3.4458	-3.52724	6.03044	6.39614e-12	Down	2.21407e-10
TMEM125	-3.46832	-3.53394	6.30135	2.92093e-14	Down	1.44019e-12
FAHD2B	-3.47777	-3.68592	5.09705	4.40527e-06	Down	6.97365e-05
CAPN13	-3.51109	-3.59288	6.0756	4.70212e-12	Down	1.66968e-10
EPB41L4B	-3.5548	-3.76394	5.14013	1.01355e-06	Down	1.85483e-05
KLK11	-3.55685	-3.68595	5.60751	2.94158e-09	Down	7.6412e-08
KLK6	-3.55834	-3.63149	6.24322	4.95591e-14	Down	2.39773e-12
DDR1	-3.57143	-3.58637	8.32919	5.34304e-37	Down	1.47716e-34
CLDN1	-3.57349	-3.6556	6.11936	9.46422e-13	Down	3.70013e-11
PKP3	-3.57745	-3.68596	5.80793	3.44047e-10	Down	9.97478e-09
TMEM139	-3.60412	-3.90832	4.85992	2.41321e-05	Down	0.000339033
MYO5B	-3.60413	-3.90832	4.85991	2.39257e-05	Down	0.000336744
CLMN	-3.6279	-3.83793	5.18197	7.9413e-07	Down	1.48847e-05
PNMT	-3.64096	-3.8014	5.44515	2.85696e-08	Down	6.60172e-07
MYH14	-3.65912	-3.75307	6.03051	1.70575e-12	Down	6.4098e-11
YBX2	-3.69331	-3.82345	5.69682	5.50314e-10	Down	1.57195e-08
NDRG1	-3.6975	-3.90834	5.22265	3.2866e-07	Down	6.45725e-06
EPS8L2	-3.69751	-3.90835	5.22265	3.76125e-07	Down	7.31554e-06
SULT2B1	-3.70207	-4.00788	4.91056	1.23489e-05	Down	0.000184186
PADI2	-3.71248	-3.77909	6.47991	1.11296e-16	Down	7.36362e-15
ACKR2	-3.71262	-4.2709	4.51188	0.000503909	Down	0.00507912
PTPN3	-3.71263	-4.2709	4.51189	0.000561019	Down	0.00554642
ADGRF1	-3.72848	-3.83793	5.91111	1.20591e-11	Down	4.02369e-10
FOLR1	-3.73607	-3.86651	5.72542	1.8099e-10	Down	5.49428e-09
ITGB6	-3.77758	-3.90831	5.75345	6.3147e-11	Down	1.97105e-09
PROM2	-3.77759	-3.90832	5.75346	6.06712e-11	Down	1.90144e-09
ESRP2	-3.77764	-3.90836	5.75349	1.97963e-10	Down	5.93965e-09
LRATD2	-3.79375	-4.10097	4.9595	4.11081e-06	Down	6.58836e-05
CREB3L4	-3.79376	-4.10098	4.9595	4.53321e-06	Down	7.13243e-05
KLK7	-3.82733	-4.03958	5.30069	5.22239e-08	Down	1.16503e-06
PLPP2	-3.84261	-3.93749	6.16189	1.90295e-14	Down	9.56541e-13
LY6D	-3.84263	-3.93751	6.16191	5.61516e-14	Down	2.68315e-12
FGB	-3.84566	-4.00785	5.57647	9.66569e-10	Down	2.66271e-08
MESP1	-3.85048	-3.93387	6.3203	6.56857e-16	Down	3.94165e-14
CLDN7	-3.85622	-3.88857	7.53122	9.10127e-29	Down	1.56562e-26
DSG1	-3.86088	-4.42289	4.57603	0.000230521	Down	0.0025456
PCP4L1	-3.8609	-4.42291	4.57604	0.000213783	Down	0.00238801
TRIM29	-3.88813	-4.101	5.33819	3.63541e-08	Down	8.27269e-07
DEGS2	-3.8926	-4.05516	5.60752	3.29934e-10	Down	9.63781e-09
SPDEF	-3.89745	-4.00786	6.03054	1.54849e-13	Down	7.00986e-12
PTPRF	-3.90599	-3.92955	8.00516	2.49089e-35	Down	6.02561e-33
LLGL2	-3.92417	-4.00786	6.37552	7.19402e-17	Down	4.84252e-15
TFF3	-3.9531	-4.04849	6.24326	1.36372e-15	Down	7.76218e-14
KRT16	-3.95316	-4.04855	6.24331	1.86056e-14	Down	9.41347e-13
SLC5A1	-3.96133	-4.2709	5.05265	9.0679e-07	Down	1.68737e-05
EDN2	-3.96133	-4.27091	5.05266	9.78407e-07	Down	1.79901e-05
ATP13A4	-3.99534	-4.5604	4.63745	8.50518e-05	Down	0.00105342
AK4	-4.03834	-4.34891	5.09708	3.3348e-07	Down	6.53537e-06
KRTCAP3	-4.03899	-4.17135	5.93582	1.07694e-12	Down	4.14757e-11
CNKSR1	-4.05646	-4.27091	5.44519	3.38261e-09	Down	8.72825e-08
KLK8	-4.07713	-4.18843	6.16189	5.76813e-15	Down	3.14445e-13
SLC5A5	-4.07714	-4.18844	6.16194	7.07343e-15	Down	3.77624e-13
BSPRY	-4.07716	-4.18847	6.16191	1.12633e-14	Down	5.89115e-13
TSPAN8	-4.10504	-4.21647	6.18271	1.25754e-15	Down	7.31929e-14
BPIFB2	-4.10574	-4.23847	5.98398	9.49199e-14	Down	4.34778e-12
MSLN	-4.10679	-4.27088	5.75349	9.00555e-12	Down	3.04419e-10
CLPSL2	-4.11146	-4.42292	5.14018	1.99356e-07	Down	3.98764e-06
SDR16C5	-4.11831	-4.68592	4.69638	3.63497e-05	Down	0.000488513
SMAD9	-4.11832	-4.68594	4.69639	4.10534e-05	Down	0.000538635
RDH10	-4.12068	-4.15683	7.61802	6.57146e-32	Down	1.21118e-29
FOXA1	-4.14562	-4.20251	7.04324	1.04786e-24	Down	1.44848e-22
AKR1C2	-4.14608	-4.31043	5.78101	4.21163e-12	Down	1.50241e-10
FUT2	-4.20041	-4.33363	6.05329	3.48322e-14	Down	1.70656e-12
PRSS21	-4.23163	-4.80141	4.75298	1.3099e-05	Down	0.000194624
KIAA1324	-4.24146	-4.33801	6.46311	8.87446e-19	Down	6.86972e-17
AQP5	-4.25786	-4.4229	5.86049	7.80091e-13	Down	3.09676e-11
LBP	-4.26192	-4.37403	6.30151	7.35961e-17	Down	4.91127e-15
RHOV	-4.31086	-4.62455	5.26223	1.16534e-08	Down	2.85472e-07
SULT1A2	-4.33669	-4.90832	4.80746	5.38664e-06	Down	8.38994e-05
LYNX1	-4.3367	-4.90833	4.80745	6.00582e-06	Down	9.29821e-05
MB	-4.3367	-4.90834	4.80746	7.38171e-06	Down	0.000113377
TNS4	-4.33671	-4.90834	4.80746	6.23848e-06	Down	9.61993e-05
TACSTD2	-4.33791	-4.36945	7.99952	5.47654e-38	Down	1.63053e-35
KCNK1	-4.34369	-4.56043	5.63798	3.34367e-11	Down	1.08299e-09
PRSS8	-4.34554	-4.47946	6.16195	9.50633e-16	Down	5.61744e-14
MIEN1	-4.39699	-4.40971	9.32181	3.7106e-58	Down	3.59047e-55
ELF3	-4.40957	-4.48567	6.89986	9.59646e-24	Down	1.17915e-21
KRT14	-4.42614	-4.56042	6.22342	2.7829e-16	Down	1.70972e-14
KRT81	-4.42681	-4.5928	5.98399	7.7992e-14	Down	3.65901e-12
LAD1	-4.46835	-4.68596	5.7255	3.60846e-12	Down	1.30529e-10
TPD52	-4.50761	-4.72548	5.75354	1.64667e-12	Down	6.21798e-11
CXADR	-4.52631	-5.10098	4.91059	8.72829e-07	Down	1.62809e-05
CLPSL1	-4.52632	-5.10098	4.9106	1.0377e-06	Down	1.88564e-05
SCGB3A1	-4.53215	-4.64528	6.51326	2.36444e-20	Down	2.15331e-18
MSMB	-4.54001	-4.85589	5.41042	9.88598e-10	Down	2.70415e-08
CRACR2B	-4.54906	-4.71568	6.07574	1.3564e-15	Down	7.76218e-14
PGAP3	-4.62727	-4.67086	7.82476	1.51521e-36	Down	4.04457e-34
EPCAM	-4.6444	-4.73035	6.94936	9.80763e-25	Down	1.38038e-22
RAB25	-4.65043	-4.76394	6.60856	5.1974e-22	Down	5.66663e-20
C2orf72	-4.69072	-5.00786	5.51236	4.7327e-11	Down	1.52016e-09
FAM83H	-4.69387	-5.27088	5.00685	1.90753e-07	Down	3.82544e-06
SLC34A2	-4.69547	-4.7225	8.54337	2.70898e-47	Down	1.6131e-44
CXCL17	-4.73101	-4.86648	6.4632	5.73034e-20	Down	5.09868e-18
SPINT2	-4.76453	-4.80147	8.17681	1.09704e-41	Down	4.46958e-39
BPIFA1	-4.77088	-5.34889	5.05268	8.75969e-08	Down	1.85777e-06
TTC9	-4.7709	-5.34891	5.05269	6.24429e-08	Down	1.36932e-06
SCGB1D2	-4.86995	-5.18844	5.63799	2.56937e-12	Down	9.51652e-11
CASZ1	-4.9115	-5.23026	5.66778	1.11583e-12	Down	4.255e-11
PLEKHG6	-4.91358	-5.49329	5.1402	1.18948e-08	Down	2.90466e-07
TMC5	-4.93962	-5.15989	6.0758	3.88781e-16	Down	2.36973e-14
PADI3	-4.95185	-5.27089	5.69695	1.01436e-12	Down	3.94581e-11
S100P	-5.02936	-5.3489	5.75356	1.23337e-13	Down	5.61619e-12
GALNT3	-5.02936	-5.3489	5.75357	3.03504e-13	Down	1.31253e-11
PRRG4	-5.1042	-5.68594	5.26227	9.32938e-10	Down	2.57924e-08
FGG	-5.18441	-5.26203	7.56378	1.69573e-33	Down	3.64628e-31
CALML5	-5.2136	-5.30068	7.43939	1.41029e-32	Down	2.79924e-30
TF	-5.21718	-5.38639	6.60863	2.37991e-22	Down	2.66998e-20
PLA2G2A	-5.21857	-5.8014	5.33825	2.048e-10	Down	6.12107e-09
CLDN4	-5.30132	-5.37152	7.80492	2.19557e-38	Down	7.38954e-36
MAB21L4	-5.36653	-5.48181	7.21504	3.29774e-30	Down	5.93671e-28
MUC5B	-5.37477	-5.95896	5.44525	2.6895e-11	Down	8.74766e-10
SCGB2A2	-5.66141	-5.76122	7.67106	1.8666e-35	Down	4.66108e-33
ERBB2	-5.67691	-5.70447	9.45483	4.45512e-63	Down	6.89742e-60
SDR42E1	-5.68145	-1.44269e+08	4.6375	3.16073e-06	Down	5.20579e-05
WFDC2	-5.74575	-5.76821	9.8141	2.38318e-68	Down	4.61205e-65
ZG16B	-5.79915	-6.38637	5.7536	1.55211e-14	Down	8.00992e-13
SLPI	-5.82675	-5.86087	9.29897	8.45585e-63	Down	1.09094e-59
ASS1	-5.99774	-1.44269e+08	4.80749	1.84252e-07	Down	3.71431e-06
ATP6V0A4	-6.17565	-1.44269e+08	4.91063	3.05501e-08	Down	7.01745e-07
AZGP1	-6.17788	-6.19977	10.2777	1.14136e-78	Down	8.83527e-75
TFAP2B	-6.33402	-1.44269e+08	5.0069	5.12167e-09	Down	1.29143e-07
CDH1	-6.52957	-6.75443	7.43085	8.79836e-36	Down	2.27027e-33
CP	-6.78172	-1.44269e+08	5.3008	1.49677e-11	Down	4.97274e-10
TC2N	-6.9864	-1.44269e+08	5.44527	8.56241e-13	Down	3.38171e-11
ESRP1	-7.74725	-1.44269e+08	6.03074	3.77352e-19	Down	3.04279e-17
MAL2	-8.44727	-1.44269e+08	6.62407	7.92426e-27	Down	1.17965e-24

## Sheet: Supplementary Table 10
Supplementary Table 10. DEGs for Spindle vs Pleomorphic in Case 1, FDR < 0.05 ("UP" and "Down" refer to genes that are up-regulated and down-regulated in Pleomorphic compared to Spindle.)
Genes	logFC	unshrunk.logFC	logCPM	PValue	regulate	FDR
NTSR1	3.46809	3.63362	3.96733	3.81318e-07	Up	1.20239e-05
TBC1D30	3.41759	3.63362	3.70418	1.19509e-05	Up	0.00028011
ACTN2	3.15665	3.20475	5.08353	1.80063e-14	Up	1.25272e-12
CRYBG2	2.94098	3.04866	4.04531	3.30479e-06	Up	8.7522e-05
F2	2.8428	3.04865	3.44101	0.00114975	Up	0.0163615
ABLIM2	2.80519	2.89665	4.11934	2.92828e-06	Up	7.80223e-05
CKB	2.7947	2.79576	10.045	1.47924e-128	Up	4.32233e-125
ACP5	2.75032	2.75068	11.6535	4.79567e-174	Up	2.10194e-170
ATP6V0D2	2.71937	2.76234	4.88529	2.39312e-10	Up	1.10995e-08
NYAP2	2.62801	2.6809	4.57896	5.37409e-08	Up	1.86203e-06
SELL	2.61811	2.77112	3.55207	0.00116788	Up	0.0165657
SPP1	2.59801	2.59887	10.1771	5.64451e-127	Up	1.23699e-123
CTSK	2.59756	2.59781	12.0422	1.54454e-176	Up	1.35394e-172
SLC9B1	2.5933	2.62101	5.32174	5.97285e-13	Up	3.6109e-11
ASGR2	2.5884	2.63362	4.72844	1.08782e-08	Up	4.11026e-07
XIRP1	2.53104	2.63362	3.84164	0.000206291	Up	0.00358799
MEDAG	2.48336	2.6336	3.49758	0.00271673	Up	0.0322695
ITGB3	2.47815	2.47937	9.53866	3.89823e-100	Up	4.27149e-97
RND1	2.46557	2.5341	4.1897	1.48623e-05	Up	0.000341951
EVI2B	2.4538	2.5747	3.65516	0.00135969	Up	0.0187701
AKAP6	2.44309	2.44494	8.91724	7.75108e-79	Up	6.7946e-76
NEURL3	2.42177	2.46924	4.55244	5.94131e-07	Up	1.83073e-05
CXCR1	2.39591	2.46371	4.15491	3.48544e-05	Up	0.000725733
GIPR	2.34605	2.36007	5.9985	3.84878e-17	Up	3.06713e-15
ERFE	2.27391	2.31165	4.70446	6.06316e-07	Up	1.85838e-05
TDRD3	2.25727	2.31169	4.28923	2.67597e-05	Up	0.000576352
IBSP	2.24558	2.31167	4.0827	0.00017236	Up	0.00305851
LIPC	2.22752	2.31167	3.84162	0.000961762	Up	0.0141456
MATK	2.22389	2.23304	6.46482	4.976e-21	Up	4.79337e-19
CSF1R	2.21588	2.21667	9.92698	1.91351e-102	Up	2.39626e-99
TNFSF11	2.1727	2.21217	4.57888	4.56827e-06	Up	0.000119539
DIRAS2	2.15328	2.18612	4.77489	8.66198e-07	Up	2.58268e-05
SFT2D1	2.15098	2.19623	4.41214	2.35664e-05	Up	0.000519052
LY6G6C	2.1223	2.20478	3.7972	0.00223893	Up	0.0280378
SLCO4A1	2.12229	2.20477	3.7972	0.0020018	Up	0.0256291
SPATS1	2.04827	2.07722	4.842	1.20178e-06	Up	3.48835e-05
RETREG1	2.04812	2.0893	4.44126	3.94997e-05	Up	0.000810901
ARFGEF3	2.04799	2.10019	4.18963	0.000270061	Up	0.00457018
ACOT1	2.04774	2.11904	3.88467	0.00174721	Up	0.0230663
SLC37A2	2.02598	2.0301	7.39015	6.2887e-30	Up	9.34351e-28
GPR88	2.0095	2.02061	6.01778	1.78372e-13	Up	1.11686e-11
CLEC10A	2.00877	2.08929	3.75137	0.00433326	Up	0.0468955
CSF1	1.9633	1.96427	9.3957	6.24949e-74	Up	4.98028e-71
CD68	1.95612	1.95653	10.6229	7.25424e-109	Up	1.27181e-105
GRN	1.94554	1.94686	8.93902	2.69597e-59	Up	1.39017e-56
SLC12A5	1.92611	1.94558	5.22408	1.33888e-07	Up	4.39574e-06
DHRS9	1.91795	1.94913	4.65545	2.48148e-05	Up	0.000542459
HYAL1	1.90345	1.90782	7.19302	1.24742e-24	Up	1.54012e-22
TXLNB	1.88942	1.93972	4.11918	0.00109474	Up	0.0157319
GRAMD1B	1.88941	1.93971	4.11918	0.00107104	Up	0.0154421
RAC2	1.87755	1.88288	6.89262	4.52341e-20	Up	4.13044e-18
SPI1	1.87553	1.87772	8.14171	3.2791e-39	Up	8.4543e-37
ANPEP	1.87537	1.87665	8.90309	7.17883e-56	Up	2.86044e-53
EFL1	1.85091	1.89664	4.18959	0.00104788	Up	0.0151831
FXYD6	1.84392	1.84676	7.74476	1.54871e-31	Up	2.61077e-29
SH3GL2	1.84216	1.87114	4.68008	6.19766e-05	Up	0.00120999
ATP6V1A	1.84131	1.84354	8.0821	3.20025e-37	Up	7.19317e-35
RGS5	1.8358	1.8681	4.55229	0.00011518	Up	0.00212114
SUCNR1	1.81282	1.8311	5.20715	8.228e-07	Up	2.46166e-05
RNF208	1.81185	1.84218	4.60475	9.38688e-05	Up	0.00176958
LAPTM5	1.80301	1.80338	10.6348	6.4222e-100	Up	6.25522e-97
IGHJ6	1.79837	1.79886	10.2398	1.57824e-05	Up	0.000360283
RUFY4	1.79246	1.81126	5.15524	1.6911e-06	Up	4.75133e-05
CD84	1.78275	1.78771	6.90308	7.19283e-19	Up	6.1816e-17
DCSTAMP	1.77833	1.78901	5.86434	4.33966e-10	Up	1.93104e-08
BIRC3	1.77832	1.78899	5.86433	4.77754e-10	Up	2.11515e-08
SLC9B2	1.77159	1.7741	7.8468	4.19213e-31	Up	6.80522e-29
TKT	1.76402	1.7654	8.69557	2.7986e-46	Up	9.81301e-44
IGHG2	1.76306	1.76363	9.95819	1.27715e-64	Up	7.46369e-62
EOGT	1.76192	1.76403	8.08645	1.0127e-34	Up	1.92986e-32
IFI30	1.75979	1.76237	7.79375	9.17492e-30	Up	1.34046e-27
LIF	1.74872	1.77112	4.90604	2.32813e-05	Up	0.000514065
CD33	1.73312	1.75225	5.08303	6.15409e-06	Up	0.000156367
TYROBP	1.7281	1.72875	9.75108	3.69937e-70	Up	2.70239e-67
NPHS1	1.71123	1.75913	4.04512	0.00439216	Up	0.0474158
TPGS2	1.65543	1.65807	7.65945	7.12559e-25	Up	8.92328e-23
SNX10	1.65409	1.66314	5.96816	1.86818e-09	Up	7.87332e-08
STRADB	1.64184	1.64305	8.74739	4.43696e-42	Up	1.34119e-39
THOP1	1.63786	1.64139	7.23487	1.68434e-19	Up	1.50662e-17
CLEC4A	1.6243	1.62719	7.50132	2.40301e-22	Up	2.60059e-20
GDF15	1.60152	1.62206	4.88493	0.000125531	Up	0.00228774
SLC39A8	1.59829	1.60116	7.48729	2.06991e-21	Up	2.01609e-19
SCN9A	1.59714	1.61425	5.10136	2.69468e-05	Up	0.00057896
CAMK2N2	1.58659	1.61654	4.44116	0.00135133	Up	0.0186842
EXT1	1.57724	1.5791	8.07415	2.08937e-28	Up	2.90721e-26
KIAA0040	1.56291	1.56564	7.52178	1.12349e-20	Up	1.04771e-18
MAP2K3	1.55959	1.56144	8.06455	2.81808e-27	Up	3.8005e-25
MMP13	1.55208	1.55225	11.5287	4.62389e-106	Up	6.7555e-103
TNFRSF11A	1.52034	1.52352	7.26353	4.90473e-17	Up	3.83883e-15
SLC18B1	1.4887	1.51332	4.57868	0.00143633	Up	0.0195815
SIGLEC15	1.48725	1.49329	6.34539	1.26834e-09	Up	5.45012e-08
DNMBP	1.48096	1.50434	4.63023	0.00120568	Up	0.0170193
PDE1B	1.47384	1.4961	4.68	0.00111937	Up	0.0159811
HMGA1	1.45862	1.46046	7.96923	1.12238e-23	Up	1.28392e-21
NCKAP1L	1.45596	1.46372	5.97801	1.38465e-07	Up	4.52906e-06
ATP6V1F	1.44625	1.44704	9.16651	1.2483e-42	Up	3.90808e-40
AK5	1.44513	1.44919	6.84353	4.90306e-12	Up	2.6531e-10
ATP6AP1	1.44099	1.44292	7.87833	7.91378e-22	Up	8.16143e-20
NFATC1	1.43165	1.4391	6.00753	1.71561e-07	Up	5.59071e-06
GGT1	1.43078	1.45609	4.49772	0.00329418	Up	0.0379458
SFRP4	1.43067	1.43149	9.08444	3.67531e-40	Up	1.03928e-37
BDNF	1.42517	1.44918	4.55219	0.0026097	Up	0.0314672
CACNA2D4	1.42399	1.42988	6.31411	9.72957e-09	Up	3.69218e-07
ELMO1	1.41545	1.43721	4.65531	0.00180483	Up	0.0235834
ATP6V0B	1.39229	1.39279	9.75574	1.37853e-52	Up	5.254e-50
CCR1	1.39098	1.3933	7.5686	5.47692e-17	Up	4.24874e-15
ITGA2	1.38852	1.39412	6.34533	1.73099e-08	Up	6.40246e-07
ANKH	1.38692	1.38763	9.23841	2.63462e-41	Up	7.69837e-39
CHCHD10	1.37793	1.37907	8.5654	7.47493e-29	Up	1.05686e-26
COX7C	1.37371	1.37414	9.96895	1.31106e-56	Up	5.47274e-54
GPR68	1.3668	1.37181	6.47091	8.11792e-09	Up	3.13487e-07
COX4I1	1.36493	1.36563	9.26125	4.15931e-40	Up	1.13939e-37
HYAL3	1.35461	1.3758	4.63017	0.0032132	Up	0.0371106
ICAM1	1.34608	1.34915	7.12133	3.05673e-12	Up	1.6959e-10
NFKBIA	1.33964	1.34212	7.41468	2.42982e-14	Up	1.66405e-12
IFNGR2	1.33316	1.33388	9.16686	9.73463e-37	Up	2.08131e-34
ACO2	1.32431	1.32583	8.08939	6.8749e-21	Up	6.55058e-19
MAP4K4	1.30427	1.30529	8.63036	6.69001e-27	Up	8.88555e-25
LTF	1.29888	1.29982	8.73209	7.08694e-28	Up	9.70689e-26
NHLRC3	1.29652	1.31168	4.96731	0.00131888	Up	0.0183293
C16orf86	1.29352	1.31167	4.7515	0.00309977	Up	0.0360379
ATP5MG	1.28115	1.28178	9.31252	8.35739e-37	Up	1.83152e-34
GNS	1.28056	1.28281	7.48652	1.29914e-13	Up	8.19696e-12
DLX4	1.27572	1.28424	5.66807	4.23069e-05	Up	0.000864481
CTSD	1.26847	1.26868	10.8981	4.86725e-68	Up	3.28202e-65
CD109	1.2638	1.26523	8.10528	4.91713e-19	Up	4.31035e-17
TRPV2	1.25837	1.26329	6.37568	3.15695e-07	Up	1.00268e-05
ATP5F1B	1.25616	1.25659	9.8165	4.81192e-45	Up	1.56227e-42
SEMA7A	1.25528	1.26273	5.82019	2.54876e-05	Up	0.000555783
TM6SF1	1.25196	1.26587	5.02623	0.00146689	Up	0.0199361
ATP5MC2	1.24304	1.24368	9.22663	9.50146e-34	Up	1.77212e-31
ARL6IP5	1.23867	1.24001	8.15913	8.31e-19	Up	7.07237e-17
PHETA1	1.20967	1.21288	6.90208	8.29334e-09	Up	3.18053e-07
IL11	1.2083	1.2215	5.04532	0.00218454	Up	0.0274351
PLD3	1.20828	1.20876	9.58207	4.94108e-38	Up	1.17063e-35
DHCR24	1.20351	1.20608	7.20871	2.86258e-10	Up	1.30017e-08
IGLV3-1	1.2019	1.20355	7.82012	2.00584e-14	Up	1.38451e-12
SLC4A2	1.19663	1.19777	8.34713	4.03964e-19	Up	3.57691e-17
NRP2	1.19473	1.19568	8.5893	2.617e-22	Up	2.79764e-20
ATP5F1A	1.1944	1.19515	8.94296	1.32212e-26	Up	1.7298e-24
CTSZ	1.18647	1.1867	10.66	6.71615e-58	Up	3.09862e-55
UQCRB	1.18614	1.1867	9.35005	1.12148e-32	Up	1.92763e-30
ITGAV	1.17368	1.17458	8.6439	8.35287e-22	Up	8.5141e-20
UQCR11	1.17365	1.17527	7.82279	9.92425e-14	Up	6.35007e-12
LAT2	1.17214	1.17844	5.94757	3.40051e-05	Up	0.00071143
P3H2	1.17172	1.17922	5.71653	0.000123412	Up	0.00225852
NFKB2	1.16979	1.17241	7.13445	2.49382e-09	Up	1.02633e-07
RHOF	1.16053	1.16728	5.84217	7.43273e-05	Up	0.00141951
ENOX1	1.15327	1.16359	5.28931	0.00130107	Up	0.01819
FCER1G	1.15046	1.15223	7.66106	5.16855e-12	Up	2.76266e-10
TMEM255B	1.15015	1.15557	6.11987	1.80501e-05	Up	0.000405712
CYCS	1.14878	1.14961	8.73108	2.84752e-22	Up	3.0074e-20
MYO1D	1.14383	1.15122	5.70454	0.000193832	Up	0.00339827
ENG	1.14336	1.14465	8.10944	2.68994e-15	Up	1.90161e-13
CYC1	1.10907	1.11061	7.80871	4.53094e-12	Up	2.48239e-10
AGAP3	1.09146	1.09301	7.76871	2.06391e-11	Up	1.06425e-09
SRPX	1.08856	1.09013	7.75126	3.04298e-11	Up	1.52427e-09
SLC25A3	1.07615	1.0765	9.89745	3.67153e-35	Up	7.26079e-33
SELPLG	1.06296	1.07067	5.55244	0.00108217	Up	0.0155768
VDAC2	1.05725	1.05793	8.91469	1.3323e-20	Up	1.22936e-18
FAM20C	1.05248	1.05308	9.0699	3.47402e-22	Up	3.62538e-20
VAT1	1.05186	1.05264	8.69441	7.51147e-18	Up	6.21184e-16
EMP3	1.04573	1.04621	9.40322	3.24515e-26	Up	4.18338e-24
VASH1	1.0451	1.04602	8.45815	2.55667e-15	Up	1.8221e-13
SLC25A39	1.04314	1.04453	7.85539	7.09259e-11	Up	3.41614e-09
GPR137B	1.04127	1.04265	7.87425	6.0474e-11	Up	2.94508e-09
EEF2	1.03006	1.03017	11.4701	8.23802e-60	Up	4.5134e-57
FZD5	1.02998	1.03753	5.53895	0.00165982	Up	0.0219789
A2M	1.02839	1.02903	8.95593	8.99598e-20	Up	8.12977e-18
CAPG	1.02292	1.02402	8.15821	2.57552e-12	Up	1.46604e-10
SRD5A1	1.02037	1.02344	6.72317	6.65665e-06	Up	0.000167198
SERPINB1	1.0134	1.02222	5.32098	0.00454581	Up	0.0488881
FABP5	1.00751	1.0088	7.92164	1.80353e-10	Up	8.49986e-09
SLC20A1	1.00348	1.00435	8.46871	4.69757e-14	Up	3.14343e-12
TRAP1	1.00337	1.00522	7.40645	6.11258e-08	Up	2.09308e-06
ARPC3	1.00234	1.00279	9.4204	3.40909e-24	Up	4.09371e-22
LSR	-1.00286	-1.01026	5.9049	0.00362113	Down	0.0406438
ADAM12	-1.01523	-1.02126	6.19709	0.00121873	Down	0.0171759
FAM219A	-1.01617	-1.02329	5.9762	0.00256856	Down	0.0310565
NBN	-1.01678	-1.02462	5.85165	0.00383553	Down	0.042506
NAIP	-1.02617	-1.03224	6.2056	0.00106065	Down	0.0153427
SAP30	-1.02747	-1.03405	6.10001	0.00152195	Down	0.0204937
STXBP2	-1.02824	-1.03511	6.0442	0.00183478	Down	0.0238277
CRISPLD2	-1.02995	-1.03748	5.92563	0.00270424	Down	0.0322084
NFXL1	-1.03093	-1.03884	5.86248	0.00330753	Down	0.0379998
PPP2R3B	-1.03196	-1.0403	5.79637	0.00406635	Down	0.044557
HENMT1	-1.0352	-1.04087	6.31189	0.000654316	Down	0.0101878
UBR7	-1.03605	-1.04193	6.26378	0.000775538	Down	0.0117011
USP10	-1.03701	-1.04313	6.21402	0.000922359	Down	0.0136347
DMTF1	-1.03703	-1.04314	6.21406	0.000922359	Down	0.0136347
LYPD3	-1.04327	-1.05087	5.93588	0.00233344	Down	0.0288098
TMEM64	-1.0433	-1.0509	5.93588	0.00233344	Down	0.0288098
SERTAD4	-1.04624	-1.04996	6.90424	4.47594e-05	Down	0.000904057
SLC22A17	-1.04844	-1.05329	6.54415	0.000223546	Down	0.00384992
TDP1	-1.04868	-1.05757	5.73895	0.00431453	Down	0.0467506
F3	-1.05446	-1.06176	6.00575	0.00165848	Down	0.0219789
ATPSCKMT	-1.05452	-1.06182	6.00577	0.00165848	Down	0.0219789
FMO1	-1.05985	-1.06506	6.46852	0.000266723	Down	0.00453119
LOX	-1.06079	-1.06527	6.67242	0.000108915	Down	0.00202277
ZNF121	-1.06124	-1.06974	5.81873	0.00300396	Down	0.0349704
UBXN4	-1.06125	-1.06974	5.81874	0.00300396	Down	0.0349704
TRIM22	-1.06126	-1.06976	5.81876	0.00300396	Down	0.0349704
DPH3	-1.06243	-1.06916	6.12717	0.000989634	Down	0.0144585
AXL	-1.06912	-1.07237	7.13087	8.8315e-06	Down	0.000214621
DRAM1	-1.07248	-1.0806	5.89434	0.00210781	Down	0.0265858
GPALPP1	-1.08612	-1.09432	5.90486	0.00181024	Down	0.0236139
IRF7	-1.09315	-1.09974	6.20558	0.000537293	Down	0.00850165
DCAF16	-1.09422	-1.10337	5.77365	0.00271104	Down	0.0322455
MAPK8	-1.09962	-1.10788	5.9153	0.00155316	Down	0.0208181
FADS3	-1.10907	-1.1183	5.78506	0.00231683	Down	0.0286854
ANOS1	-1.11342	-1.11938	6.3735	0.000213035	Down	0.00367611
MGAT4A	-1.12081	-1.13127	5.64189	0.00352905	Down	0.0399686
TRAPPC9	-1.12382	-1.13313	5.79638	0.00197779	Down	0.0254213
PLAGL1	-1.12816	-1.13581	6.06303	0.000675097	Down	0.0104372
OGA	-1.13345	-1.14148	6.00572	0.000809649	Down	0.0121739
CRKL	-1.13474	-1.14208	6.12712	0.000486199	Down	0.00776324
ZNF521	-1.13663	-1.14289	6.34297	0.000186835	Down	0.003302
MBNL2	-1.13801	-1.14347	6.53066	7.63381e-05	Down	0.00145474
L1CAM	-1.14547	-1.15545	5.73895	0.00208666	Down	0.0263568
EPRS	-1.14548	-1.15546	5.7389	0.00206718	Down	0.0262242
ACAD11	-1.14604	-1.15342	6.13603	0.000417821	Down	0.00674515
RTKN	-1.1542	-1.16637	5.49688	0.00464542	Down	0.0496256
CCN1	-1.15931	-1.16831	5.89433	0.00100725	Down	0.014667
ENDOV	-1.16234	-1.17375	5.59085	0.00315422	Down	0.0365257
TFAP2A	-1.16852	-1.176	6.15371	0.000307864	Down	0.00513068
SEPHS1	-1.17961	-1.18714	6.16247	0.000263975	Down	0.00449321
TACSTD2	-1.18675	-1.19465	6.10904	0.000312114	Down	0.0051818
AKAP9	-1.1905	-1.20291	5.52439	0.00331361	Down	0.0380198
TLE4	-1.19603	-1.20765	5.61658	0.00225473	Down	0.0281552
FST	-1.19607	-1.2077	5.61661	0.00225473	Down	0.0281552
TMEM176B	-1.203	-1.2095	6.39583	6.62297e-05	Down	0.00127879
COL11A1	-1.2036	-1.20626	7.62767	7.95219e-09	Down	3.08447e-07
PLCD3	-1.20827	-1.22081	5.53789	0.00279286	Down	0.0330345
AXIN1	-1.21643	-1.22745	5.71521	0.00130795	Down	0.0182282
TRIT1	-1.21646	-1.22748	5.7152	0.00130795	Down	0.0182282
CRCP	-1.22219	-1.23578	5.45466	0.00343452	Down	0.0392018
PCDHGB1	-1.22222	-1.23581	5.45468	0.00343452	Down	0.0392018
VLDLR	-1.22901	-1.24084	5.64186	0.00160385	Down	0.0213994
UBE3A	-1.2318	-1.24291	5.72709	0.00110415	Down	0.0158154
RHOD	-1.23424	-1.24471	5.80755	0.000767159	Down	0.0116147
DHX40	-1.23824	-1.25308	5.36634	0.00410289	Down	0.0449013
PUM2	-1.24008	-1.24901	6.02501	0.000271586	Down	0.00458713
COPZ2	-1.24168	-1.25019	6.09079	0.000195379	Down	0.00341855
OGT	-1.24854	-1.25909	5.81869	0.000648048	Down	0.0101082
VSIG4	-1.25766	-1.26434	6.43975	2.65536e-05	Down	0.000573322
NFIX	-1.25819	-1.26463	6.48938	1.98756e-05	Down	0.000443331
TONSL	-1.25945	-1.2733	5.48296	0.002445	Down	0.0298093
NSUN5	-1.26127	-1.27329	5.66674	0.00113555	Down	0.0161857
HNRNPH1	-1.26375	-1.27326	5.97614	0.000273281	Down	0.00460689
TANC1	-1.26505	-1.27327	6.17112	0.000102723	Down	0.00191997
CHIC2	-1.2657	-1.27325	6.28791	5.5365e-05	Down	0.00109308
AZGP1	-1.27505	-1.28056	6.72645	3.5942e-06	Down	9.48999e-05
CRABP1	-1.27578	-1.28369	6.239	6.40718e-05	Down	0.0012426
WWP2	-1.27685	-1.28821	5.76211	0.000660114	Down	0.0102417
MBD5	-1.27733	-1.29031	5.5908	0.00140698	Down	0.0192713
HLCS	-1.2777	-1.29168	5.49688	0.00204799	Down	0.0260562
CABLES2	-1.27848	-1.29499	5.28835	0.00411186	Down	0.0449433
TSPAN2	-1.30273	-1.30981	6.42528	1.62584e-05	Down	0.000369807
PER3	-1.30619	-1.31771	5.78503	0.00046614	Down	0.00748386
ERBB2	-1.32057	-1.32772	6.43969	1.18327e-05	Down	0.000278084
SAMD9L	-1.32363	-1.33602	5.71519	0.000561799	Down	0.00882569
CEP63	-1.32365	-1.33604	5.71519	0.000561799	Down	0.00882569
KCNMA1	-1.33881	-1.35128	5.72707	0.000469952	Down	0.00753126
TNFAIP2	-1.34763	-1.36637	5.22275	0.00347541	Down	0.0395655
HSF4	-1.349	-1.36075	5.81863	0.000274677	Down	0.00462154
ZNF680	-1.36148	-1.37863	5.35104	0.00200273	Down	0.0256291
TRMT12	-1.37517	-1.38874	5.6667	0.000514865	Down	0.00816149
AKR1E2	-1.38152	-1.39882	5.3663	0.00166803	Down	0.0220542
GBP1	-1.38451	-1.39457	6.07226	4.9859e-05	Down	0.00099559
SPINT2	-1.38454	-1.39459	6.07221	4.9859e-05	Down	0.00099559
CAMK2N1	-1.39166	-1.41076	5.25588	0.00247883	Down	0.0300961
APOD	-1.39416	-1.39834	7.28279	2.82626e-09	Down	1.15771e-07
SLC6A9	-1.40117	-1.41079	6.1536	2.58216e-05	Down	0.000560277
SEMA3B	-1.40432	-1.4127	6.34286	7.56003e-06	Down	0.000187737
SERPINE1	-1.41008	-1.41724	6.56393	1.50475e-06	Down	4.25503e-05
CDH3	-1.42761	-1.44914	5.15407	0.00273367	Down	0.0324268
MAML2	-1.43444	-1.45388	5.28834	0.0016085	Down	0.0214277
ANKRD36C	-1.43998	-1.4577	5.41112	0.000957136	Down	0.0141013
SLPI	-1.44648	-1.45581	6.25535	8.06373e-06	Down	0.000199117
IGHV6-1	-1.44854	-1.4636	5.62924	0.000353685	Down	0.00581689
FGL2	-1.47104	-1.49566	5.04446	0.00329903	Down	0.0379519
NOL12	-1.48324	-1.49566	5.92541	4.46419e-05	Down	0.000904057
ZNF185	-1.49601	-1.50849	5.93568	3.7073e-05	Down	0.000764664
FOXD3	-1.4962	-1.51612	5.33559	0.000906887	Down	0.0134742
KLK6	-1.49627	-1.51838	5.20587	0.00161087	Down	0.0214277
HIBADH	-1.50862	-1.52116	5.94586	3.07665e-05	Down	0.000649878
HAPLN1	-1.50866	-1.5212	5.9459	3.07665e-05	Down	0.000649878
SESTD1	-1.51442	-1.53267	5.4688	0.000449558	Down	0.00723088
ERC1	-1.52472	-1.55339	4.92584	0.00389986	Down	0.0431644
GID8	-1.54586	-1.56279	5.60364	0.000176895	Down	0.00313265
NKD2	-1.55464	-1.56665	6.06284	8.87531e-06	Down	0.00021492
CLDN4	-1.55549	-1.57585	5.38139	0.000506337	Down	0.00805544
PRPF39	-1.56206	-1.57908	5.61651	0.000160082	Down	0.00286969
HIST1H4F	-1.56967	-1.5952	5.11843	0.00146502	Down	0.0199361
PRKRIP1	-1.5887	-1.60085	6.09064	5.05369e-06	Down	0.000131456
LAMC2	-1.59368	-1.61431	5.41108	0.000341567	Down	0.00565423
ELN	-1.62097	-1.63588	5.86226	1.83925e-05	Down	0.000412348
B4GALNT4	-1.62338	-1.65794	4.81894	0.00368008	Down	0.0411474
PDP1	-1.65342	-1.68832	4.84097	0.00285609	Down	0.0336061
CLDN1	-1.66199	-1.68831	5.18875	0.000716036	Down	0.0109926
SORBS1	-1.68528	-1.70462	5.60363	6.07584e-05	Down	0.00118886
NGFR	-1.70349	-1.70826	7.51546	2.7e-14	Down	1.83474e-12
RAB25	-1.71166	-1.7472	4.88399	0.00199847	Down	0.0256291
GFRA3	-1.74231	-1.76631	5.39628	0.000134948	Down	0.00244412
ST6GALNAC2	-1.74965	-1.79266	4.7035	0.00354608	Down	0.0400588
KLK8	-1.76769	-1.80381	4.92582	0.0013194	Down	0.0183293
MFAP4	-1.86296	-1.87419	6.537	2.37641e-09	Down	9.82622e-08
NEDD9	-1.92862	-1.95135	5.67881	5.35371e-06	Down	0.0001377
EXTL1	-1.93592	-1.9811	4.84092	0.000919439	Down	0.0136347
TGFB2	-2.02322	-2.08063	4.65455	0.00150702	Down	0.0203866
MELTF	-2.04196	-2.08064	5.13628	0.000108709	Down	0.00202277
ADAM23	-2.15286	-2.21185	4.75071	0.000662268	Down	0.010257
NDRG1	-2.19451	-2.27327	4.46904	0.00192074	Down	0.0247606
KCNK1	-2.19452	-2.27327	4.46904	0.00179275	Down	0.0235259
LAD1	-2.19452	-2.27328	4.46904	0.00188187	Down	0.024367
SLC25A33	-2.3754	-2.49567	4.189	0.00405249	Down	0.0444608
UBD	-2.37541	-2.49568	4.189	0.00412903	Down	0.0450748
PTGDS	-2.45392	-2.49565	5.46862	8.14332e-07	Down	2.45307e-05
CCN3	-2.52539	-2.57584	5.30408	2.50072e-06	Down	6.74501e-05
KRT14	-2.61908	-2.67019	5.3812	5.68336e-07	Down	1.76044e-05
TOP1MT	-2.63371	-2.71807	4.79651	7.08205e-05	Down	0.00135549
COL2A1	-2.71852	-2.80379	4.86254	3.32584e-05	Down	0.000697472
KRT16	-2.8092	-2.84676	5.96574	1.20061e-10	Down	5.71985e-09
CDH1	-2.89898	-2.98599	5.00584	5.14986e-06	Down	0.000133561
PRRG4	-2.90098	-3.14774	3.926	0.00464724	Down	0.0496256
DMKN	-2.96362	-3.21187	3.96663	0.00352017	Down	0.0399195
MFAP5	-3.02365	-3.27327	4.00613	0.00263628	Down	0.0317005
APBA1	-3.02366	-3.27328	4.00615	0.00265517	Down	0.0318403
NCKAP5	-3.08103	-3.21191	4.70343	3.55172e-05	Down	0.000736038
ADIRF	-3.14171	-3.27328	4.75067	1.66007e-05	Down	0.000376025
PLP1	-3.1901	-3.44321	4.1186	0.00102158	Down	0.0148511
ASS1	-4.86082	-1.44269e+08	3.55166	0.00349343	Down	0.0397191
MAL2	-4.95081	-1.44269e+08	3.60411	0.0024592	Down	0.0299408
ESRP1	-4.95082	-1.44269e+08	3.60411	0.00243715	Down	0.0297842
SBDS	-5.03553	-1.44269e+08	3.65472	0.00180521	Down	0.0235834
EN1	-5.03554	-1.44269e+08	3.65474	0.00180339	Down	0.0235834

[truncated: 15 more sheets: Supplementary Table 11, Supplementary Table 12, Supplementary Table 13, Supplementary Table 14, Supplementary Table 15, Supplementary Table 16, Supplementary Table 17, Supplementary Table 18, Supplementary Table 19, Supplementary Table 20, Supplementary Table 21, Supplementary Table 22, Supplementary Table 23, Supplementary Table 24, Supplementary Table 25]
